# Supplementary material for: 2-Benzyl­sulfanyl-3-(2,2,2-trifluoro­ethoxy)pyridine
Source: Acta Crystallogr Sect E Struct Rep Online. 2010 Nov 6;66(Pt 12):o3093. doi: 10.1107/S1600536810043308 (PMC3011536; doi:10.1107/S1600536810043308)
Supplement: Supplementary file 2 [file e-66-o3093-Isup2.hkl]

# 
# h,k,l, Fc-squared, Fo-squared, sigma(Fo-squared) and status flag 
# 
data_I
_shelx_title ' X in P2(1)/n' 
_shelx_refln_list_code          4 
_shelx_F_calc_maximum      137.38 
_exptl_crystal_F_000       616.00 
_reflns_d_resolution_high  0.8325 
 
loop_ 
 _symmetry_equiv_pos_as_xyz 
 'x, y, z' 
 '-x+1/2, y+1/2, -z+1/2' 
 '-x, -y, -z' 
 'x-1/2, -y-1/2, z-1/2' 
 
_cell_length_a     8.3770 
_cell_length_b    16.8600 
_cell_length_c    10.1440 
_cell_angle_alpha  90.000 
_cell_angle_beta   97.320 
_cell_angle_gamma  90.000 
 
_shelx_F_squared_multiplier     1.000 
 
loop_ 
 _refln_index_h 
 _refln_index_k 
 _refln_index_l 
 _refln_F_squared_calc 
 _refln_F_squared_meas 
 _refln_F_squared_sigma 
 _refln_observed_status 
   2   0   0    17393.12    16684.77    269.11 o 
   4   0   0      280.51      333.24     11.07 o 
   6   0   0      318.34      299.97     14.23 o 
   8   0   0      478.82      465.30     22.23 o 
   1   1   0      226.70      254.17      4.77 o 
   2   1   0     6710.27     6517.53     36.43 o 
   3   1   0       48.82       58.19      4.34 o 
   4   1   0      517.22      431.53     12.77 o 
   5   1   0      606.73      558.85     17.32 o 
   6   1   0      194.04      180.52     11.67 o 
   7   1   0       86.11       80.21     10.39 o 
   8   1   0       59.61       56.88     10.02 o 
   9   1   0       45.22       44.14      9.39 o 
   0   2   0      238.33      242.00      4.42 o 
   1   2   0       20.41       33.70      2.08 o 
   2   2   0      648.26      580.87     10.36 o 
   3   2   0      728.47      698.31     13.71 o 
   4   2   0      447.94      494.29     13.84 o 
   5   2   0       66.10       81.84      7.59 o 
   6   2   0       80.76      111.02      8.94 o 
   7   2   0      373.95      406.78     17.77 o 
   8   2   0        1.48       -7.40      8.03 o 
   9   2   0        1.58       -0.90      8.75 o 
   1   3   0      708.78      783.99     10.73 o 
   2   3   0       59.77       71.34      3.89 o 
   3   3   0      211.10      198.41      7.62 o 
   4   3   0        8.08        6.95      3.43 o 
   5   3   0      572.41      544.94     17.04 o 
   6   3   0       16.47       23.37      5.60 o 
   7   3   0      394.68      394.62     19.04 o 
   8   3   0       20.96       16.61      7.94 o 
   9   3   0       23.96       28.16      8.48 o 
   0   4   0     3326.73     3529.42     25.02 o 
   1   4   0    10441.67     9688.67    199.41 o 
   2   4   0      264.86      291.26      8.28 o 
   3   4   0      388.56      368.12     10.84 o 
   4   4   0      270.94      287.90     11.34 o 
   5   4   0       45.61       40.54      6.14 o 
   6   4   0        8.41       13.63      6.14 o 
   7   4   0      275.16      299.31     16.66 o 
   8   4   0       50.36       43.69      8.94 o 
   9   4   0        4.39        4.42      7.49 o 
   1   5   0     3410.43     3545.26     29.12 o 
   2   5   0      207.10      208.79      7.62 o 
   3   5   0      982.76     1019.24     18.90 o 
   4   5   0     1905.21     1901.19     29.32 o 
   5   5   0     1393.56     1389.31     28.49 o 
   6   5   0        1.59       -4.69      4.69 o 
   7   5   0        0.24        0.63      6.95 o 
   8   5   0       36.07       36.74      8.76 o 
   9   5   0       78.20       81.90     13.00 o 
   0   6   0      108.50       83.18      4.89 o 
   1   6   0      125.62      119.42      5.98 o 
   2   6   0     1288.70     1329.78     20.46 o 
   3   6   0      113.70       96.68      7.05 o 
   4   6   0        1.38       -1.62      3.70 o 
   5   6   0        0.06        6.41      4.06 o 
   6   6   0       36.43       36.83      8.03 o 
   7   6   0      408.35      443.09     20.13 o 
   8   6   0       10.04       14.44      7.13 o 
   9   6   0        8.26       11.19      8.48 o 
   1   7   0     1156.14     1186.44     19.38 o 
   2   7   0      397.16      367.95     11.74 o 
   3   7   0        4.38        2.98      3.61 o 
   4   7   0        0.04        0.45      3.43 o 
   5   7   0       14.47       14.53      5.05 o 
   6   7   0     1047.76     1031.81     28.62 o 
   7   7   0       73.80       89.85     10.93 o 
   8   7   0       13.31       20.66      8.39 o 
   9   7   0        0.01        9.56      6.50 o 
   0   8   0        3.10        2.26      2.71 o 
   1   8   0      892.47     1012.07     19.40 o 
   2   8   0        2.14        6.14      3.61 o 
   3   8   0       28.57       26.27      5.06 o 
   4   8   0       22.42       24.19      5.42 o 
   5   8   0       35.50       28.62      5.96 o 
   6   8   0       55.03       53.09      8.67 o 
   7   8   0        4.25        9.65      6.86 o 
   8   8   0       81.15       83.71     12.82 o 
   9   8   0       13.25        6.86      8.66 o 
   1   9   0      271.74      255.95     11.70 o 
   2   9   0       59.85       65.58      6.68 o 
   3   9   0      961.97      918.40     22.36 o 
   4   9   0       80.43      101.09      8.49 o 
   5   9   0      130.97      113.61     10.30 o 
   6   9   0       14.46       11.46      6.32 o 
   7   9   0        6.47        3.07      6.50 o 
   8   9   0       27.69       19.49      8.30 o 
   0  10   0       52.67       58.70      6.05 o 
   1  10   0     1502.04     1485.46     27.22 o 
   2  10   0       13.86        9.39      4.42 o 
   3  10   0       87.05       81.31      8.13 o 
   4  10   0       44.37       47.22      6.68 o 
   5  10   0       46.68       31.69      7.85 o 
   6  10   0      115.26      110.50     11.47 o 
   7  10   0        0.93        4.87      5.23 o 
   8  10   0       17.40       20.21      8.93 o 
   1  11   0        1.92        5.05      4.78 o 
   2  11   0      226.48      237.03     12.68 o 
   3  11   0      238.23      244.81     13.22 o 
   4  11   0       27.87        5.87      4.96 o 
   5  11   0        4.99       19.22      6.50 o 
   6  11   0       54.55       51.55      9.75 o 
   7  11   0        0.33       -7.76      7.76 o 
   8  11   0       68.16       59.32     12.01 o 
   0  12   0      142.33      159.41     10.13 o 
   1  12   0       58.50       56.89      9.12 o 
   2  12   0      589.54      561.46     19.29 o 
   3  12   0      246.42      242.70     13.94 o 
   4  12   0      124.62      106.18     10.75 o 
   5  12   0       37.01       36.02      8.03 o 
   6  12   0       62.21       50.56     10.56 o 
   7  12   0        0.10        1.80      5.50 o 
   8  12   0       18.57       35.92      9.48 o 
   1  13   0      318.47      299.06     17.22 o 
   2  13   0       15.83       17.06      6.23 o 
   3  13   0      273.10      263.84     14.85 o 
   4  13   0       42.38       27.98      9.12 o 
   5  13   0       17.89        8.30      7.76 o 
   6  13   0       65.94       96.07     11.83 o 
   7  13   0        1.90       -3.70      6.95 o 
   0  14   0       14.66       16.42      6.59 o 
   1  14   0      788.62      818.00     24.70 o 
   2  14   0       14.71       21.75      7.13 o 
   3  14   0        2.49        7.49      5.68 o 
   4  14   0       48.15       46.22      7.76 o 
   5  14   0        1.26       -7.13      7.13 o 
   6  14   0        3.53       -1.80      8.03 o 
   7  14   0       15.63       13.72      8.12 o 
   1  15   0       36.70       17.51      9.03 o 
   2  15   0        0.26       -0.72      5.86 o 
   3  15   0       16.45       18.32      6.77 o 
   4  15   0        5.68       11.82      5.96 o 
   5  15   0       28.50       14.53     10.47 o 
   6  15   0        0.46       -0.90      5.96 o 
   0  16   0        3.02        7.94      6.59 o 
   1  16   0        7.54       18.95      6.77 o 
   2  16   0        4.49        8.30      6.86 o 
   3  16   0       47.94       56.96      8.67 o 
   4  16   0        7.38       11.82      6.68 o 
   5  16   0       22.72       27.35      8.03 o 
   6  16   0       19.29        7.94      8.21 o 
   1  17   0       12.40       -1.53      7.67 o 
   2  17   0       14.15       20.30      6.68 o 
   3  17   0        5.80       -1.71      7.67 o 
   4  17   0        6.10       13.53      6.86 o 
   5  17   0        0.90        0.99      7.22 o 
   0  18   0       25.00       28.79      9.21 o 
   1  18   0        5.31        6.86      7.67 o 
   2  18   0        0.52       14.89      5.59 o 
   3  18   0        4.58       -4.60      8.39 o 
   4  18   0        0.96        5.77      6.23 o 
   1  19   0        1.32        7.40      6.50 o 
   2  19   0       13.86       21.66      7.22 o 
   3  19   0       24.58       32.31      8.84 o 
   0  20   0       77.03      122.98     13.36 o 
   1  20   0       11.83       15.88      8.66 o 
  -9   0   1      190.67      221.86     16.63 o 
  -7   0   1      104.99      139.23     11.56 o 
  -5   0   1     2028.59     2054.96     31.57 o 
  -3   0   1      613.05      662.39     12.76 o 
  -1   0   1     9450.63     9917.35    157.81 o 
   1   0   1      347.16      264.89      5.44 o 
   3   0   1      417.46      406.65     10.58 o 
   5   0   1      222.13      161.57     10.05 o 
   7   0   1        1.81       10.20      4.60 o 
   9   0   1        3.34        6.23      7.58 o 
 -10   1   1        3.59       11.91      8.12 o 
  -9   1   1        0.01        6.86      6.77 o 
  -8   1   1      105.97       98.65     13.19 o 
  -7   1   1        1.44        1.26      6.05 o 
  -6   1   1      275.56      274.60     13.50 o 
  -5   1   1      188.24      196.35     10.32 o 
  -4   1   1      236.47      231.90      9.34 o 
  -3   1   1       40.46       36.31      3.43 o 
  -2   1   1       16.69       23.29      2.26 o 
  -1   1   1     1233.01     1246.41     11.67 o 
   0   1   1     1262.95     1277.16     72.98 o 
   1   1   1      168.75      169.03      4.46 o 
   2   1   1     2604.60     2701.77     23.37 o 
   3   1   1      221.96      258.03      8.62 o 
   4   1   1     1787.72     1838.64     27.12 o 
   5   1   1       56.83       57.17      7.50 o 
   6   1   1       92.52      107.87      8.58 o 
   7   1   1      151.57      157.93     12.66 o 
   8   1   1       24.92       29.51      7.31 o 
   9   1   1        0.10       -2.62      7.67 o 
 -10   2   1        6.02       17.05      7.67 o 
  -9   2   1      126.50      112.21     13.82 o 
  -8   2   1      614.10      660.73     25.53 o 
  -7   2   1      248.18      240.23     14.57 o 
  -6   2   1      332.50      342.46     15.14 o 
  -5   2   1       72.51       89.53      7.32 o 
  -4   2   1       52.84       51.22      4.97 o 
  -3   2   1       87.98       78.42      4.97 o 
  -2   2   1     3034.25     3258.41     25.61 o 
  -1   2   1     6661.08     6897.32    138.79 o 
   0   2   1     1764.16     1904.21     70.63 o 
   1   2   1       39.96       82.73      3.53 o 
   2   2   1      974.34     1023.16     14.46 o 
   3   2   1      179.03      191.62      7.70 o 
   4   2   1      113.18      115.03      7.78 o 
   5   2   1        0.09       -4.42      4.42 o 
   6   2   1      346.07      363.05     15.51 o 
   7   2   1      122.74      112.87     12.11 o 
   8   2   1        0.25       -3.79      6.50 o 
   9   2   1       33.13       50.72      8.85 o 
  -9   3   1        5.40       -8.39      8.39 o 
  -8   3   1        8.05        4.42      8.12 o 
  -7   3   1      700.59      775.55     24.76 o 
  -6   3   1      135.85      139.59     10.58 o 
  -5   3   1       11.64       25.45      4.96 o 
  -4   3   1     2230.56     2214.56     29.70 o 
  -3   3   1      586.70      609.43     13.19 o 
  -2   3   1     7922.32     8283.32     45.79 o 
  -1   3   1    10570.47    10215.49    193.71 o 
   0   3   1     1364.51     1375.34     51.66 o 
   1   3   1    13228.82    11711.60    218.23 o 
   2   3   1        1.43        0.00      1.62 o 
   3   3   1     1772.51     1630.49     22.67 o 
   4   3   1     1373.21     1452.76     24.92 o 
   5   3   1      840.82      870.66     21.86 o 
   6   3   1        0.93        3.79      4.24 o 
   7   3   1       72.59       58.16      9.75 o 
   8   3   1      134.58      123.43     12.92 o 
   9   3   1       10.12       17.96      8.66 o 
  -9   4   1       17.27        4.42      9.11 o 
  -8   4   1       30.55       37.19      7.67 o 
  -7   4   1       72.45       86.34      9.21 o 
  -6   4   1       81.56       63.23      7.23 o 
  -5   4   1        1.25        2.71      3.25 o 
  -4   4   1       67.49       55.20      5.69 o 
  -3   4   1      108.48      195.31      7.78 o 
  -2   4   1     1863.32     1928.52     21.89 o 
  -1   4   1    18873.85    18442.55    302.64 o 
   0   4   1      431.96      450.00     12.67 o 
   1   4   1        1.61        3.43      1.35 o 
   2   4   1       25.73       22.57      2.71 o 
   3   4   1      911.13      918.87     17.50 o 
   4   4   1       61.41       50.13      6.05 o 
   5   4   1      279.91      246.97     12.14 o 
   6   4   1       26.43       28.61      5.96 o 
   7   4   1      270.87      313.13     17.56 o 
   8   4   1        2.43        9.38      5.77 o 
   9   4   1       34.30       49.28      9.21 o 
  -9   5   1       44.49       40.53     10.74 o 
  -8   5   1        5.78        5.41      7.58 o 
  -7   5   1        3.22       -0.63      6.05 o 
  -6   5   1       31.96       41.88      6.23 o 
  -5   5   1      172.56      169.73     10.13 o 
  -4   5   1      116.42      132.92      8.05 o 
  -3   5   1     1880.97     1901.28     25.93 o 
  -2   5   1       11.34       12.27      2.80 o 
  -1   5   1     3667.87     3866.05     31.04 o 
   0   5   1       77.94       57.45      2.72 o 
   1   5   1       24.76       26.55      2.98 o 
   2   5   1      117.36      131.86      6.34 o 
   3   5   1      250.80      257.90      9.98 o 
   4   5   1     1244.66     1193.27     23.70 o 
   5   5   1      187.61      178.53     10.23 o 
   6   5   1      193.38      190.97     13.48 o 
   7   5   1       25.20       32.13      8.21 o 
   8   5   1        2.28       -7.13      7.13 o 
   9   5   1       39.87       50.19     10.92 o 
  -9   6   1        0.77       -3.70      9.11 o 
  -8   6   1       13.03        7.94      7.22 o 
  -7   6   1       55.11       40.90      9.03 o 
  -6   6   1       35.66       31.96      7.13 o 
  -5   6   1      110.06      130.51      9.58 o 
  -4   6   1      410.98      425.33     14.90 o 
  -3   6   1      332.29      375.01     12.72 o 
  -2   6   1     2175.58     2274.50     27.13 o 
  -1   6   1       28.56       20.32      3.43 o 
   0   6   1     3650.37     3895.83     90.43 o 
   1   6   1      597.94      580.43     12.83 o 
   2   6   1      906.31      855.90     16.95 o 
   3   6   1      263.08      268.39     10.70 o 
   4   6   1       24.92       21.30      5.24 o 
   5   6   1        0.05       -4.60      4.60 o 
   6   6   1      351.63      338.46     16.41 o 
   7   6   1       85.88       87.43     11.02 o 
   8   6   1      128.27      142.93     13.91 o 
   9   6   1        8.62       20.84      7.58 o 
  -9   7   1        3.05        0.00      8.66 o 
  -8   7   1        0.20       -1.62      6.23 o 
  -7   7   1       45.58       33.94      8.12 o 
  -6   7   1       81.23       93.94      9.57 o 
  -5   7   1      170.16      139.39     10.85 o 
  -4   7   1      127.88      123.33      8.68 o 
  -3   7   1     3503.39     3750.55     40.07 o 
  -2   7   1      736.83      649.13     15.58 o 
  -1   7   1      383.99      401.07     11.38 o 
   0   7   1      191.08      237.71     10.47 o 
   1   7   1        0.78        0.90      2.26 o 
   2   7   1      298.53      278.93     10.35 o 
   3   7   1      235.41      221.93      9.97 o 
   4   7   1       48.61       36.93      5.60 o 
   5   7   1      221.72      216.69     12.31 o 
   6   7   1      510.43      536.71     20.89 o 
   7   7   1       30.82       43.05      7.13 o 
   8   7   1       35.73       45.58     10.38 o 
   9   7   1        3.32       -2.89      8.39 o 
  -9   8   1       28.82       40.79      9.48 o 
  -8   8   1        6.81       15.25      8.03 o 
  -7   8   1      293.20      277.75     16.84 o 
  -6   8   1       56.35       52.10      8.22 o 
  -5   8   1       90.98       90.98      8.94 o 
  -4   8   1       91.37       70.93      7.32 o 
  -3   8   1       96.86      102.76      8.41 o 
  -2   8   1     2551.29     2717.47     33.79 o 
  -1   8   1      738.48      767.10     17.04 o 
   0   8   1        2.12        2.62      2.26 o 
   1   8   1     1466.88     1350.28     22.50 o 
   2   8   1      490.83      535.63     15.03 o 
   3   8   1      378.58      306.23     12.81 o 
   4   8   1      144.42      159.24     10.85 o 
   5   8   1       74.35       59.34      7.68 o 
   6   8   1      618.94      670.23     23.73 o 
   7   8   1       74.78       84.79      9.93 o 
   8   8   1       11.50       25.27      8.21 o 
   9   8   1        0.27       12.99      7.40 o 
  -9   9   1        6.37       11.01      8.03 o 
  -8   9   1        8.80        0.00      8.30 o 
  -7   9   1        1.81       -3.79      5.68 o 
  -6   9   1       19.09       25.99      7.04 o 
  -5   9   1      177.06      161.44     11.58 o 
  -4   9   1       93.11       68.67      8.22 o 
  -3   9   1        3.55       10.74      4.69 o 
  -2   9   1     2284.97     2331.10     33.13 o 
  -1   9   1      139.72      152.26      8.68 o 
   0   9   1      128.92      137.14      7.24 o 
   1   9   1     1578.26     1651.01     26.75 o 
   2   9   1        1.10       -1.62      3.43 o 
   3   9   1     1209.45     1193.35     25.48 o 
   4   9   1      146.82      165.02     10.94 o 
   5   9   1       77.94       83.91      9.39 o 
   6   9   1       12.00       20.57      6.50 o 
   7   9   1        4.50        7.85      7.13 o 
   8   9   1       26.40       37.00      9.30 o 
  -8  10   1        9.77       20.03      9.11 o 
  -7  10   1        2.33        3.16      7.22 o 
  -6  10   1       74.44       64.03     10.39 o 
  -5  10   1        2.78       11.10      6.23 o 
  -4  10   1       75.98       54.74      7.41 o 
  -3  10   1       46.63       37.20      6.41 o 
  -2  10   1       92.74      102.93      7.77 o 
  -1  10   1        8.44       10.56      4.42 o 
   0  10   1       43.85       39.57      3.64 o 
   1  10   1       12.43        8.12      4.42 o 
   2  10   1        2.61       -0.90      3.79 o 
   3  10   1       10.95        6.05      5.05 o 
   4  10   1      196.86      200.31     12.39 o 
   5  10   1      171.20      182.11     13.56 o 
   6  10   1      130.90      131.66     12.74 o 
   7  10   1       49.05       44.51      9.66 o 
   8  10   1       52.92       64.64     10.11 o 
  -8  11   1        7.47       10.47      6.05 o 
  -7  11   1        9.26       -0.81      7.94 o 
  -6  11   1       64.79       67.54     10.93 o 
  -5  11   1       30.96       37.55      7.49 o 
  -4  11   1       12.66        5.87      4.96 o 
  -3  11   1      631.76      592.60     19.85 o 
  -2  11   1        8.53        6.86      4.60 o 
  -1  11   1       13.55       20.13      5.51 o 
   0  11   1       13.94        8.50      3.10 o 
   1  11   1       68.17       81.65      7.50 o 
   2  11   1       21.53       14.53      5.33 o 
   3  11   1       59.51       66.37      7.59 o 
   4  11   1        3.63       14.44      5.87 o 
   5  11   1      326.29      305.81     16.49 o 
   6  11   1       42.75       45.68      7.94 o 
   7  11   1       43.83       28.43     11.10 o 
   8  11   1        0.01       -9.65      9.65 o 
  -8  12   1        5.49        8.93      7.85 o 
  -7  12   1      192.17      184.43     15.73 o 
  -6  12   1        0.01       -2.35      6.50 o 
  -5  12   1      126.88      125.87     12.02 o 
  -4  12   1       64.69       60.23      8.04 o 
  -3  12   1       95.09       80.04      9.40 o 
  -2  12   1       17.03       12.45      6.68 o 
  -1  12   1       67.64       86.79      8.13 o 
   0  12   1        1.24        4.50      2.85 o 
   1  12   1      397.14      394.22     16.24 o 
   2  12   1       41.36       47.58      9.30 o 
   3  12   1      351.02      366.04     17.86 o 
   4  12   1        0.72        8.39      5.05 o 
   5  12   1      146.38       -5.78      6.51 o 
   6  12   1        0.26       -6.41      7.04 o 
   7  12   1        0.78       14.44      7.22 o 
  -7  13   1        0.26        1.80      7.67 o 
  -6  13   1        6.87       13.26      5.59 o 
  -5  13   1        4.76        2.98      6.23 o 
  -4  13   1       67.89       68.81      9.12 o 
  -3  13   1      117.73      126.96     11.30 o 
  -2  13   1      237.88      229.36     12.94 o 
  -1  13   1      306.09      316.85     15.04 o 
   0  13   1       40.20       48.91      4.75 o 
   1  13   1      154.05      142.32     11.94 o 
   2  13   1      435.88      414.44     18.33 o 
   3  13   1       78.32       95.83      9.39 o 
   4  13   1        5.05        9.02      5.68 o 
   5  13   1       14.41       18.41      7.49 o 
   6  13   1        0.01       12.72      7.40 o 
   7  13   1       18.75       17.06      7.67 o 
  -7  14   1        1.30        9.74      8.84 o 
  -6  14   1       34.80       27.26     10.11 o 
  -5  14   1       42.43       54.34      9.66 o 
  -4  14   1       30.01       33.67      6.59 o 
  -3  14   1        2.40        6.77      5.96 o 
  -2  14   1      180.25      185.20     13.20 o 
  -1  14   1        5.41       -2.53      5.96 o 
   0  14   1      389.91      405.64     15.91 o 
   1  14   1       22.09       19.95      7.04 o 
   2  14   1       81.54       83.73      9.84 o 
   3  14   1      151.10      149.87     13.02 o 
   4  14   1       62.65       52.91      9.66 o 
   5  14   1        1.13       -7.58      7.58 o 
   6  14   1        2.89        1.80      7.40 o 
   7  14   1        4.56        3.97      7.94 o 
  -6  15   1       21.04       26.98      8.21 o 
  -5  15   1        3.47       13.62      5.77 o 
  -4  15   1        7.68       18.05      6.86 o 
  -3  15   1        5.49        2.98      5.59 o 
  -2  15   1        2.19        2.80      6.50 o 
  -1  15   1        2.85       12.18      4.96 o 
   0  15   1      110.41      116.82      8.08 o 
   1  15   1        0.14       -4.06      6.41 o 
   2  15   1       15.74       14.80      7.40 o 
   3  15   1        0.02        0.00      5.77 o 
   4  15   1       20.73        6.41      8.39 o 
   5  15   1       79.88       81.54     12.01 o 
   6  15   1       33.63       19.95      8.21 o 
  -6  16   1        2.59        2.98      8.21 o 
  -5  16   1       16.46       10.92      7.67 o 
  -4  16   1       16.46        7.58      7.85 o 
  -3  16   1       28.32       14.26      8.48 o 
  -2  16   1        2.57        5.23      5.86 o 
  -1  16   1      142.22      137.28     12.20 o 
   0  16   1       24.53       24.16      5.55 o 
   1  16   1      193.75      191.89     14.38 o 
   2  16   1        6.17        4.60      6.95 o 
   3  16   1        3.22        8.84      7.04 o 
   4  16   1        0.79        3.43      6.50 o 
   5  16   1       16.97       36.91      7.76 o 
  -5  17   1       17.60       24.19      8.57 o 
  -4  17   1        0.01        4.51      7.31 o 
  -3  17   1       91.10      101.33     12.28 o 
  -2  17   1       44.40       42.43      9.93 o 
  -1  17   1       36.80       28.61      8.94 o 
   0  17   1       10.00        7.90      5.42 o 
   1  17   1        0.26       -3.97      7.85 o 
   2  17   1       19.87       13.18      7.94 o 
   3  17   1       13.85       29.24      8.03 o 
   4  17   1       15.00       28.34      7.85 o 
   5  17   1       54.77       67.80     11.65 o 
  -4  18   1       27.83       31.86      9.57 o 
  -3  18   1        6.90       11.01      7.13 o 
  -2  18   1       15.70       11.46      8.39 o 
  -1  18   1        0.35       -3.43      6.77 o 
   0  18   1       87.82       84.87      8.56 o 
   1  18   1        9.48        2.62      7.49 o 
   2  18   1       38.28       27.44     10.20 o 
   3  18   1       13.69       22.20      7.13 o 
   4  18   1       21.70        7.85      8.75 o 
  -3  19   1       12.23        0.99      8.03 o 
  -2  19   1        0.77       -7.13      7.13 o 
  -1  19   1       31.41       22.20     10.38 o 
   0  19   1        1.81       -5.35      5.35 o 
   1  19   1        0.86       -4.60      7.58 o 
   2  19   1       37.64       35.20      8.76 o 
   3  19   1        3.08        5.96      7.31 o 
  -1  20   1       33.17       35.83     10.29 o 
   0  20   1        1.60       12.06      5.64 o 
   1  20   1       31.36       27.98     11.37 o 
 -10   0   2        6.88        5.96      8.75 o 
  -8   0   2       64.18       70.25     10.29 o 
  -6   0   2      648.72      696.10     21.31 o 
  -4   0   2      184.27      192.03      8.51 o 
  -2   0   2     3580.35     4091.29     29.82 o 
   0   0   2     9556.28     8655.46    117.45 o 
   2   0   2     6084.96     5933.42     39.47 o 
   4   0   2     6288.05     6932.63     55.05 o 
   6   0   2        1.75        9.47      4.69 o 
   8   0   2        3.73        3.88      5.68 o 
 -10   1   2        3.79       13.90      7.85 o 
  -9   1   2       10.70       18.05      8.03 o 
  -8   1   2      100.55       96.84     11.47 o 
  -7   1   2        0.06        1.26      5.14 o 
  -6   1   2        7.08        7.76      5.14 o 
  -5   1   2      110.62       93.47      7.50 o 
  -4   1   2     1554.00     1669.21     24.86 o 
  -3   1   2      155.78      157.46      6.98 o 
  -2   1   2       24.44       10.11      2.53 o 
  -1   1   2     2067.27     2150.86     18.70 o 
   0   1   2     7311.97     7605.38    395.00 o 
   1   1   2     8390.47     7363.66    165.57 o 
   2   1   2     4255.23     4292.93     33.17 o 
   3   1   2     2610.76     2768.05     30.34 o 
   4   1   2      731.88      834.31     19.21 o 
   5   1   2      627.51      591.84     18.59 o 
   6   1   2       74.91       65.93      8.40 o 
   7   1   2        0.02        8.66      4.96 o 
   8   1   2       35.10       36.83      8.12 o 
   9   1   2        6.77        6.41      8.39 o 
 -10   2   2        0.19       -9.02      9.02 o 
  -9   2   2       65.05       82.07     10.29 o 
  -8   2   2        6.39        1.44      7.76 o 
  -7   2   2       40.32       44.41      8.76 o 
  -6   2   2       29.70       39.72      6.23 o 
  -5   2   2       15.20        5.60      3.97 o 
  -4   2   2      346.74      367.75     11.99 o 
  -3   2   2      139.59      201.93      7.70 o 
  -2   2   2     1994.38     2214.85     22.46 o 
  -1   2   2     1726.35     1755.49     17.56 o 
   0   2   2     1060.10      883.72     26.15 o 
   1   2   2    10141.60     8752.00    190.86 o 
   2   2   2      797.28      919.20     15.14 o 
   3   2   2     2162.85     2079.36     26.79 o 
   4   2   2      224.94      198.08      9.97 o 
   5   2   2        0.34       -3.25      4.06 o 
   6   2   2       26.97       35.02      5.60 o 
   7   2   2      128.99      137.18     12.29 o 
   8   2   2        1.74        0.00      6.41 o 
   9   2   2        4.55        3.70      7.31 o 
  -9   3   2        0.94       -3.52      7.22 o 
  -8   3   2       72.65       68.81     11.47 o 
  -7   3   2        7.96       10.83      5.14 o 
  -6   3   2      278.09      289.16     14.31 o 
  -5   3   2       67.01       66.57      6.86 o 
  -4   3   2     1522.54     1653.58     26.11 o 
  -3   3   2      987.27     1027.08     17.74 o 
  -2   3   2     3439.35     3447.65     29.77 o 
  -1   3   2      526.04      566.29     10.48 o 
   0   3   2     1270.43     1407.32     62.52 o 
   1   3   2      130.09      163.95      6.16 o 
   2   3   2     1583.36     1707.00     21.46 o 
   3   3   2      882.83      869.98     17.66 o 
   4   3   2      418.71      387.24     13.91 o 
   5   3   2       85.01       87.09      8.58 o 
   6   3   2      414.33      429.63     17.97 o 
   7   3   2       22.91       17.06      6.68 o 
   8   3   2        1.95       -0.81      6.14 o 
   9   3   2        1.86       10.20      7.85 o 
  -9   4   2       32.89       27.44      8.48 o 
  -8   4   2       11.66       23.55      7.04 o 
  -7   4   2        0.97        6.50      4.42 o 
  -6   4   2      493.12      463.89     18.35 o 
  -5   4   2      327.60      306.41     13.33 o 
  -4   4   2        4.57       16.51      3.97 o 
  -3   4   2      958.30      935.77     17.98 o 
  -2   4   2     1458.20     1471.75     20.07 o 
  -1   4   2      933.35     1009.79     15.14 o 
   0   4   2     2816.39     2703.13    151.74 o 
   1   4   2      292.05      272.54      8.10 o 
   2   4   2      943.66      949.28     16.72 o 
   3   4   2      796.26      833.02     17.89 o 
   4   4   2       42.13       35.12      4.97 o 
   5   4   2      415.29      459.71     16.98 o 
   6   4   2        0.07       -2.98      5.59 o 
   7   4   2       84.10      113.98     11.47 o 
   8   4   2       50.23       57.69      9.75 o 
   9   4   2        1.20        5.68      7.67 o 
  -9   5   2       13.66       14.44      9.02 o 
  -8   5   2       81.16       65.38     11.74 o 
  -7   5   2      143.35      147.24     12.38 o 
  -6   5   2       38.71       48.03      7.94 o 
  -5   5   2      489.73      488.69     16.73 o 
  -4   5   2      354.92      344.17     13.17 o 
  -3   5   2      341.81      328.83     11.09 o 
  -2   5   2     2267.04     2228.31     26.38 o 
  -1   5   2     1490.79     1612.44     20.77 o 
   0   5   2      778.54      742.92     16.65 o 
   1   5   2       24.33       25.46      3.07 o 
   2   5   2       30.68       30.25      4.33 o 
   3   5   2      802.89      816.39     18.52 o 
   4   5   2      188.11      201.49     10.14 o 
   5   5   2       26.27       50.19      6.41 o 
   6   5   2       58.35       57.61      8.13 o 
   7   5   2       16.36        4.24      8.21 o 
   8   5   2        3.31        0.00      8.84 o 
   9   5   2        5.45        1.89      8.84 o 
  -9   6   2      181.39      214.13     16.54 o 
  -8   6   2       43.80       51.91      9.93 o 
  -7   6   2       15.33       11.01      7.31 o 
  -6   6   2      102.62      103.36     10.21 o 
  -5   6   2       71.99       65.40      7.50 o 
  -4   6   2       59.83       59.52      6.41 o 
  -3   6   2     1690.92     1659.68     26.29 o 
  -2   6   2       10.32       17.51      4.60 o 
  -1   6   2     1715.01     1823.11     23.69 o 
   0   6   2      260.39      311.39     11.99 o 
   1   6   2      798.53      765.08     15.45 o 
   2   6   2      138.47      154.75      7.96 o 
   3   6   2      148.69      125.59      8.51 o 
   4   6   2      222.33      226.75     11.59 o 
   5   6   2      148.56      132.28     10.31 o 
   6   6   2      106.31      114.29     10.39 o 
   7   6   2        7.56        2.17      6.05 o 
   8   6   2        0.35        0.81      6.32 o 
   9   6   2       18.41       28.34     10.11 o 
  -9   7   2        0.12       -2.80      8.84 o 
  -8   7   2        0.10        0.81      6.77 o 
  -7   7   2        1.60        9.20      5.59 o 
  -6   7   2       70.16       53.91      8.58 o 
  -5   7   2      101.74       86.75      8.67 o 
  -4   7   2      250.07      230.30     12.14 o 
  -3   7   2     1814.05     1679.57     28.06 o 
  -2   7   2      342.92      340.29     11.63 o 
  -1   7   2      725.12      820.34     16.87 o 
   0   7   2     1322.99     1466.46     51.38 o 
   1   7   2     1233.94     1313.27     21.77 o 
   2   7   2       91.68       90.21      6.51 o 
   3   7   2       47.49       51.74      5.87 o 
   4   7   2      203.21      177.04     10.77 o 
   5   7   2       23.83        9.57      6.86 o 
   6   7   2       85.28       86.17     10.12 o 
   7   7   2       23.67       36.28      7.85 o 
   8   7   2        0.09       -1.71      6.68 o 
   9   7   2       13.51       25.99     10.20 o 
  -9   8   2        0.02       -9.29      9.29 o 
  -8   8   2       63.21       67.90     11.11 o 
  -7   8   2      161.88      185.67     13.92 o 
  -6   8   2       18.64       24.37      6.32 o 
  -5   8   2       44.15       50.56      6.68 o 
  -4   8   2      110.63      130.60      9.58 o 
  -3   8   2      897.10      958.84     21.80 o 
  -2   8   2      798.15      767.27     18.59 o 
  -1   8   2        4.64        5.68      3.07 o 
   0   8   2      235.66      210.37      6.66 o 
   1   8   2       26.99       30.87      5.15 o 
   2   8   2     1668.44     1710.42     28.16 o 
   3   8   2      650.79      673.92     19.15 o 
   4   8   2       59.62       66.65      7.22 o 
   5   8   2      203.08      201.21     13.03 o 
   6   8   2      146.48      141.09     12.56 o 
   7   8   2        3.84        2.35      5.96 o 
   8   8   2        8.71       16.15      7.31 o 
  -8   9   2        0.62        7.94      6.68 o 
  -7   9   2       35.65       52.35      9.48 o 
  -6   9   2       88.27       80.84     10.30 o 
  -5   9   2        0.49        1.17      5.05 o 
  -4   9   2      695.42      582.87     19.32 o 
  -3   9   2      255.66      270.44     12.05 o 
  -2   9   2      854.43      752.44     19.59 o 
  -1   9   2        3.14       16.15      4.06 o 
   0   9   2        9.13       10.34      2.39 o 
   1   9   2     1214.41     1172.16     23.32 o 
   2   9   2        0.55        2.62      4.24 o 
   3   9   2        4.86       14.53      5.32 o 
   4   9   2      321.94      326.92     15.32 o 
   5   9   2       21.18       29.33      6.50 o 
   6   9   2       41.79       61.29      8.76 o 
   7   9   2       37.84       25.27     10.02 o 
   8   9   2       23.42       15.79      8.12 o 
  -8  10   2        0.02       -5.50      6.68 o 
  -7  10   2        2.45       -5.59      7.31 o 
  -6  10   2      173.87      151.26     12.57 o 
  -5  10   2      102.03      136.69     10.66 o 
  -4  10   2      183.47      169.15     11.40 o 
  -3  10   2       10.97        8.03      4.33 o 
  -2  10   2      114.94      139.21      9.31 o 
  -1  10   2      483.45      495.17     16.28 o 
   0  10   2       36.75       43.04      3.98 o 
   1  10   2      432.28      382.48     14.27 o 
   2  10   2      222.91      238.76     12.22 o 
   3  10   2      132.96      118.52      9.40 o 
   4  10   2      126.57      156.45     11.93 o 
   5  10   2       72.44       64.75     10.11 o 
   6  10   2        1.80        2.26      7.22 o 
   7  10   2      112.64      120.78     12.92 o 
   8  10   2        0.00        2.89      8.66 o 
  -8  11   2        4.12       15.25      7.22 o 
  -7  11   2       27.67       31.23      7.76 o 
  -6  11   2       78.02       79.38      9.12 o 
  -5  11   2      114.10       93.42     10.66 o 
  -4  11   2      327.57      325.77     16.04 o 
  -3  11   2      511.52      424.58     17.18 o 
  -2  11   2       16.57       18.23      4.96 o 
  -1  11   2      163.48      178.47     10.49 o 
   0  11   2       34.49       26.61      4.53 o 
   1  11   2      468.85      487.99     17.27 o 
   2  11   2      183.94      147.74     10.95 o 
   3  11   2      313.45      304.01     15.04 o 
   4  11   2      564.66      552.07     20.81 o 
   5  11   2      468.14      478.31     20.96 o 
   6  11   2        6.44        3.16      7.85 o 
   7  11   2       28.60       29.33      8.84 o 
   8  11   2        3.41       11.01      9.11 o 
  -8  12   2       27.96       27.80      7.58 o 
  -7  12   2       11.93       19.49      6.77 o 
  -6  12   2        0.39       14.26      6.14 o 
  -5  12   2       12.76       12.81      6.23 o 
  -4  12   2      167.76      159.77     12.12 o 
  -3  12   2       73.22       63.22      9.48 o 
  -2  12   2       16.18       23.74      5.23 o 
  -1  12   2        5.39        7.40      4.96 o 
   0  12   2      131.88      108.12      6.77 o 
   1  12   2        8.03       17.24      4.78 o 
   2  12   2      684.55      692.14     21.95 o 
   3  12   2        9.96       12.81      6.23 o 
   4  12   2      187.20      176.52     13.93 o 
   5  12   2       21.03       -5.96      6.77 o 
   6  12   2       34.00       42.24      8.94 o 
   7  12   2        0.59       10.20      6.77 o 
  -7  13   2        7.94       10.20      7.49 o 
  -6  13   2       12.24        1.71      7.76 o 
  -5  13   2        0.01       -4.51      6.14 o 
  -4  13   2        2.09       -2.08      5.96 o 
  -3  13   2      489.19      494.94     20.06 o 
  -2  13   2        6.40        4.78      6.50 o 
  -1  13   2        1.82       -5.14      5.14 o 
   0  13   2       15.10       14.19      4.08 o 
   1  13   2      124.25      113.24     10.85 o 
   2  13   2        2.24       -1.26      5.14 o 
   3  13   2        5.80       27.07      6.86 o 
   4  13   2      174.95      191.76     14.47 o 
   5  13   2        0.18       -7.85      8.03 o 
   6  13   2       37.90       35.02     10.20 o 
   7  13   2        4.03       -4.87      7.94 o 
  -7  14   2       46.61       46.94     10.74 o 
  -6  14   2        4.88       -3.52      8.75 o 
  -5  14   2      221.98      189.84     15.19 o 
  -4  14   2       42.92       25.91      9.57 o 
  -3  14   2        0.56       -1.35      6.50 o 
  -2  14   2      171.19      183.64     13.29 o 
  -1  14   2       56.31       60.86      8.67 o 
   0  14   2      187.04      169.41      8.76 o 
   1  14   2       56.28       61.58      9.30 o 
   2  14   2       17.90       33.39      5.78 o 
   3  14   2       70.12       66.82      9.48 o 
   4  14   2       11.82        3.07      8.57 o 
   5  14   2       34.76       45.22      9.66 o 
   6  14   2       33.26       29.51      9.39 o 
  -6  15   2        8.22       -8.93      8.93 o 
  -5  15   2        1.88       11.19      7.04 o 
  -4  15   2      135.98      124.07     13.19 o 
  -3  15   2       24.90       23.10      8.03 o 
  -2  15   2      176.80      204.61     13.29 o 
  -1  15   2        7.25        6.86      6.05 o 
   0  15   2      134.90      114.98      8.17 o 
   1  15   2       17.60       35.47      7.76 o 
   2  15   2       10.28       14.44      5.41 o 
   3  15   2       58.25       65.01      9.93 o 
   4  15   2      418.08      460.49     23.93 o 
   5  15   2      152.83      156.06     15.00 o 
   6  15   2       22.68       18.50      8.66 o 
  -6  16   2       14.52       11.91      9.38 o 
  -5  16   2       11.18       21.03      7.04 o 
  -4  16   2       34.14       39.17     10.56 o 
  -3  16   2        9.94       17.60      7.22 o 
  -2  16   2       88.74       83.63     11.74 o 
  -1  16   2       21.68       26.17      6.59 o 
   0  16   2      351.26      387.69     13.90 o 
   1  16   2        8.20       14.35      7.22 o 
   2  16   2      185.73      200.80     15.55 o 
   3  16   2       24.04       48.46      8.75 o 
   4  16   2       61.04       79.81     12.37 o 
   5  16   2       10.64       -4.69      8.75 o 
  -5  17   2        1.98        9.74      6.59 o 
  -4  17   2       38.28       38.27      9.48 o 
  -3  17   2      122.19      132.80     13.64 o 
  -2  17   2       46.68       37.19      8.94 o 
  -1  17   2       10.72       14.53      6.23 o 
   0  17   2       38.48       45.73      6.81 o 
   1  17   2        1.29        4.87      7.49 o 
   2  17   2        0.44       -6.77      7.85 o 
   3  17   2       21.77        0.90      8.66 o 
   4  17   2       14.12       20.57      7.49 o 
  -4  18   2        4.09       -1.99      8.48 o 
  -3  18   2       11.91       -4.60      8.21 o 
  -2  18   2        0.42        0.90      7.31 o 
  -1  18   2       85.67      114.24     13.64 o 
   0  18   2       29.30       39.05      9.12 o 
   1  18   2       91.74       89.68     12.37 o 
   2  18   2       11.49        1.80      8.39 o 
   3  18   2       67.73       65.19     11.65 o 
   4  18   2        5.17       17.96      8.48 o 
  -3  19   2       17.60       34.65      9.02 o 
  -2  19   2       12.92        8.57      7.94 o 
  -1  19   2       24.30       26.26      9.12 o 
   0  19   2        0.09       -4.67      5.57 o 
   1  19   2        2.33       -4.69      8.39 o 
   2  19   2        0.35       -1.99      7.40 o 
  -9   0   3        2.49       -6.05      7.31 o 
  -7   0   3       97.44      107.05     10.21 o 
  -5   0   3      220.02      253.11     11.68 o 
  -3   0   3      115.98      103.60      6.15 o 
  -1   0   3     5967.69     6254.19     39.03 o 
   1   0   3      947.69     1052.13     15.69 o 
   3   0   3      858.82      971.07     19.38 o 
   5   0   3       86.14      119.53      9.49 o 
   7   0   3        0.99        1.44      5.77 o 
   9   0   3       23.17       13.36      8.48 o 
  -9   1   3        1.56        0.00      6.77 o 
  -8   1   3       15.83       17.15      8.30 o 
  -7   1   3       24.78       19.68      6.23 o 
  -6   1   3      193.65      185.30     11.94 o 
  -5   1   3      177.92      221.26     10.95 o 
  -4   1   3        0.65        3.97      2.62 o 
  -3   1   3     3735.71     4108.15     37.10 o 
  -2   1   3      161.32      156.45      6.62 o 
  -1   1   3      348.97      465.57     10.04 o 
   0   1   3      638.94      669.76      8.38 o 
   1   1   3      300.27      260.68      8.01 o 
   2   1   3     1879.75     2009.29     24.75 o 
   3   1   3        6.32       12.18      3.61 o 
   4   1   3      398.96      354.17     14.26 o 
   5   1   3      768.74      865.33     23.27 o 
   6   1   3       30.69       45.94      6.95 o 
   7   1   3        3.26       16.15      4.87 o 
   8   1   3        1.53       14.80      6.05 o 
   9   1   3        0.17        6.68      6.23 o 
  -9   2   3       30.93       22.74      7.85 o 
  -8   2   3        1.10       -4.51      6.41 o 
  -7   2   3       87.46       83.37      9.66 o 
  -6   2   3       81.47       75.70      8.31 o 
  -5   2   3      205.35      235.11     11.41 o 
  -4   2   3     1023.62     1131.90     21.89 o 
  -3   2   3     1670.48     1971.98     25.75 o 
  -2   2   3     2307.91     2345.96     25.39 o 
  -1   2   3      108.60       94.34      4.89 o 
   0   2   3     1599.29     1609.85     16.21 o 
   1   2   3     3068.69     3171.18     28.91 o 
   2   2   3     1664.88     1679.11     22.90 o 
   3   2   3     2947.86     2850.57     32.97 o 
   4   2   3       14.23       11.73      3.70 o 
   5   2   3       28.94       33.40      6.77 o 
   6   2   3       29.87       27.71      6.05 o 
   7   2   3        7.09        1.44      6.59 o 
   8   2   3        1.79        6.59      5.86 o 
   9   2   3        4.60       -1.89      8.39 o 
  -9   3   3        2.15       -2.62      7.67 o 
  -8   3   3       40.07       45.68      9.30 o 
  -7   3   3       73.77       79.38      8.76 o 
  -6   3   3      398.90      352.40     15.97 o 
  -5   3   3      205.77      196.80     11.32 o 
  -4   3   3      169.56      145.37      8.24 o 
  -3   3   3        0.78        0.00      3.07 o 
  -2   3   3      223.85      223.80      8.35 o 
  -1   3   3      872.25      821.23     14.34 o 
   0   3   3      430.05      472.83      7.62 o 
   1   3   3       23.21       30.61      3.25 o 
   2   3   3     1821.26     1896.00     24.92 o 
   3   3   3       11.25       13.27      4.06 o 
   4   3   3       31.47       41.44      5.87 o 
   5   3   3        8.60        8.75      4.51 o 
   6   3   3       52.46       71.06      8.13 o 
   7   3   3      116.94       99.29     11.66 o 
   8   3   3       30.73       28.43      8.66 o 
   9   3   3        0.00        1.98      6.86 o 
  -9   4   3        0.04        0.00      6.59 o 
  -8   4   3       85.31      111.54     10.21 o 
  -7   4   3      255.40      243.47     14.66 o 
  -6   4   3       20.80       36.73      6.77 o 
  -5   4   3      220.71      218.47     11.68 o 
  -4   4   3      131.37      106.18      7.60 o 
  -3   4   3      155.64      137.60      7.97 o 
  -2   4   3     1701.00     1793.50     24.04 o 
  -1   4   3       32.30       16.16      3.07 o 
   0   4   3      490.62      539.95     24.18 o 
   1   4   3     1793.93     1823.23     23.38 o 
   2   4   3      883.71     1066.24     19.50 o 
   3   4   3        7.33       14.98      4.24 o 
   4   4   3        7.28        9.84      4.96 o 
   5   4   3      118.27      119.66      9.49 o 
   6   4   3       45.92       34.40      7.04 o 
   7   4   3       39.77       47.57      8.58 o 
   8   4   3       30.72       22.11      9.12 o 
   9   4   3       74.35       58.87     11.74 o 
  -9   5   3        0.90        1.80      6.05 o 
  -8   5   3       29.37       25.27      8.75 o 
  -7   5   3      136.27      124.72     11.12 o 
  -6   5   3      109.78      117.74      9.76 o 
  -5   5   3       38.66       24.29      6.14 o 
  -4   5   3       25.51       24.01      5.60 o 
  -3   5   3       31.41       48.75      4.97 o 
  -2   5   3       94.37       75.50      6.15 o 
  -1   5   3      161.28      184.25      7.79 o 
   0   5   3       22.28       17.45      2.27 o 
   1   5   3      277.87      286.24      9.90 o 
   2   5   3       98.13      102.71      6.96 o 
   3   5   3      517.10      544.09     16.39 o 
   4   5   3      591.37      569.67     18.58 o 
   5   5   3      112.54      123.72      9.40 o 
   6   5   3        0.79        1.89      5.32 o 
   7   5   3       29.99       39.71      7.94 o 
   8   5   3        2.40        5.23      6.05 o 
   9   5   3        0.74       -0.99      7.67 o 
  -9   6   3        5.82       -5.59      8.84 o 
  -8   6   3       42.35       62.47      9.30 o 
  -7   6   3       35.60       42.79      7.13 o 
  -6   6   3      242.18      225.29     13.85 o 
  -5   6   3        0.76       -1.08      4.33 o 
  -4   6   3      561.39      495.57     16.76 o 
  -3   6   3      347.27      396.94     13.26 o 
  -2   6   3      275.29      310.25     11.25 o 
  -1   6   3     1569.77     1597.27     23.89 o 
   0   6   3      157.57      157.97     10.91 o 
   1   6   3      816.45      900.61     18.18 o 
   2   6   3     1000.65      967.00     20.33 o 
   3   6   3        0.55        4.24      2.71 o 
   4   6   3       56.52       51.02      6.77 o 
   5   6   3       14.00       17.69      5.60 o 
   6   6   3       80.16      129.60     11.02 o 
   7   6   3       10.53       10.74      6.59 o 
   8   6   3       39.74       47.03     11.01 o 
  -9   7   3        7.59        7.67      9.20 o 
  -8   7   3       22.55       40.07      9.12 o 
  -7   7   3        6.12        7.22      6.32 o 
  -6   7   3        1.95        3.79      5.77 o 
  -5   7   3        3.47        8.75      4.60 o 
  -4   7   3       75.58       82.48      7.14 o 
  -3   7   3        4.37       -2.08      3.97 o 
  -2   7   3      608.25      601.15     16.34 o 
  -1   7   3      500.63      519.70     14.31 o 
   0   7   3      113.78      107.98      9.95 o 
   1   7   3      141.51      127.48      7.78 o 
   2   7   3      583.55      553.92     16.14 o 
   3   7   3      117.87      104.78      8.50 o 
   4   7   3      187.68      194.52     11.67 o 
   5   7   3       83.10       78.85      9.03 o 
   6   7   3       77.76       56.53      9.93 o 
   7   7   3       48.08       51.55      9.12 o 
   8   7   3        9.35       12.72      7.49 o 
  -9   8   3       33.54       50.09      9.21 o 
  -8   8   3        0.25        1.71      7.67 o 
  -7   8   3       19.07        9.84      6.95 o 
  -6   8   3        9.52        5.23      5.68 o 
  -5   8   3        0.11       -3.43      5.96 o 
  -4   8   3        6.40       -0.99      4.87 o 
  -3   8   3      459.71      441.54     16.09 o 
  -2   8   3     1470.72     1549.81     27.31 o 
  -1   8   3      473.51      390.94     13.93 o 
   0   8   3       60.12       66.55      4.37 o 
   1   8   3     1335.97     1192.17     24.12 o 
   2   8   3      101.54      135.66      9.31 o 
   3   8   3      194.90      183.17     10.77 o 
   4   8   3        2.88       -1.08      4.60 o 
   5   8   3      104.60      120.34     10.03 o 
   6   8   3      153.79      151.49     13.65 o 
   7   8   3       54.74       65.72      9.93 o 
   8   8   3        1.97       -2.80      7.76 o 
  -8   9   3        8.93        1.80      5.96 o 
  -7   9   3        8.40       15.70      6.77 o 
  -6   9   3       26.23       17.24      7.40 o 
  -5   9   3      576.60      565.51     21.36 o 
  -4   9   3      177.01      194.84     11.49 o 
  -3   9   3      470.37      449.50     16.54 o 
  -2   9   3        1.64        4.06      4.15 o 
  -1   9   3        1.39        6.77      3.97 o 
   0   9   3       78.00       68.55      5.30 o 
   1   9   3       23.09       38.09      5.69 o 
   2   9   3        0.08       -0.45      4.96 o 
   3   9   3       57.31       44.16      6.86 o 
   4   9   3       18.52       32.04      5.14 o 
   5   9   3        5.83        9.93      6.14 o 
   6   9   3       33.68       35.92      8.03 o 
   7   9   3       19.58       39.17      8.03 o 
   8   9   3        0.07        2.89      7.31 o 
  -8  10   3        7.82        9.29      8.39 o 
  -7  10   3       12.57        6.59      7.31 o 
  -6  10   3      283.23      205.21     16.02 o 
  -5  10   3       33.75       30.96      7.94 o 
  -4  10   3       47.70       42.25      7.22 o 
  -3  10   3       22.58       33.12      6.77 o 
  -2  10   3        5.10        0.00      4.96 o 
  -1  10   3       23.19       31.77      5.60 o 
   0  10   3     1289.60     1377.37     19.59 o 
   1  10   3       64.71       75.24      7.50 o 
   2  10   3     1471.70     1459.44     29.87 o 
   3  10   3      116.53      111.61      9.49 o 
   4  10   3      106.93      104.18     10.12 o 
   5  10   3        2.71        8.30      4.15 o 
   6  10   3       20.30       18.77      6.05 o 
   7  10   3        2.65        8.84      7.13 o 
   8  10   3      101.06      131.32     14.72 o 
  -8  11   3        4.21        6.77      7.85 o 
  -7  11   3       14.72       10.29      8.12 o 
  -6  11   3       10.14       10.74      6.32 o 
  -5  11   3      209.94      220.98     14.20 o 
  -4  11   3      359.39      333.84     16.32 o 
  -3  11   3       35.73       46.58      7.22 o 
  -2  11   3      137.53      125.03      9.58 o 
  -1  11   3      367.55      366.41     15.51 o 
   0  11   3      114.82      103.91      6.80 o 
   1  11   3        4.34        3.70      4.69 o 
   2  11   3      104.59      160.03     11.20 o 
   3  11   3      162.47      181.84     12.30 o 
   4  11   3       97.84       81.21     10.03 o 
   5  11   3       23.34       29.33      8.39 o 
   6  11   3       33.66       46.84      9.75 o 
   7  11   3        7.73       19.40      8.66 o 
  -7  12   3       10.15       10.83      7.58 o 
  -6  12   3        1.12        1.62      6.32 o 
  -5  12   3        6.84       19.67      6.77 o 
  -4  12   3        0.10       -1.35      6.41 o 
  -3  12   3      406.40      364.53     17.87 o 
  -2  12   3       20.89       18.50      6.41 o 
  -1  12   3      444.64      492.77     18.34 o 
   0  12   3      123.16      123.19      6.81 o 
   1  12   3      932.80      916.56     25.40 o 
   2  12   3       24.49       19.77      6.95 o 
   3  12   3      167.79      183.73     13.02 o 
   4  12   3       17.13       14.08      6.77 o 
   5  12   3      171.35      157.93     14.64 o 
   6  12   3        0.00        5.14      7.31 o 
   7  12   3       43.96       46.31     11.10 o 
  -7  13   3       18.54       26.44      8.21 o 
  -6  13   3        1.94       -2.53      7.67 o 
  -5  13   3      290.99      301.24     17.20 o 
  -4  13   3      381.54      351.64     19.03 o 
  -3  13   3      387.38      388.28     18.49 o 
  -2  13   3        5.56       10.65      5.23 o 
  -1  13   3      134.92      121.66     11.39 o 
   0  13   3      102.34      113.84      7.18 o 
   1  13   3       58.54       61.22      8.22 o 
   2  13   3       27.65       15.52      7.13 o 
   3  13   3      396.93      384.46     19.04 o 
   4  13   3        7.96       17.96      6.41 o 
   5  13   3      140.57      167.98     15.27 o 
   6  13   3       15.45       26.35      6.95 o 
  -7  14   3        0.57        5.96      6.86 o 
  -6  14   3       48.64       34.21     10.47 o 
  -5  14   3        0.32       -1.62      8.03 o 
  -4  14   3        1.20        3.07      6.59 o 
  -3  14   3       79.99       44.88     10.21 o 
  -2  14   3       46.06       48.84      8.31 o 
  -1  14   3      320.93      351.28     17.66 o 
   0  14   3      118.40      106.53      7.64 o 
   1  14   3        1.98        1.35      5.77 o 
   2  14   3       12.90       11.82      6.77 o 
   3  14   3        8.69       -1.44      8.03 o 
   4  14   3       31.73       27.17      8.03 o 
   5  14   3       30.40       14.80      9.75 o 
   6  14   3        0.17       -1.89      7.67 o 
  -6  15   3        6.27        9.56      8.30 o 
  -5  15   3       27.77       20.13      8.57 o 
  -4  15   3      114.54      105.88     13.46 o 
  -3  15   3       26.57       35.20      8.48 o 
  -2  15   3      101.56      109.21     11.29 o 
  -1  15   3      122.84      144.30     13.10 o 
   0  15   3       99.47      105.84     18.47 o 
   1  15   3        0.37       -4.33      6.14 o 
   2  15   3        0.42       -7.13      7.13 o 
   3  15   3      319.44      318.16     19.10 o 
   4  15   3      223.07      257.93     17.82 o 
   5  15   3       32.80       35.11      9.39 o 
  -5  16   3       83.25       87.68     12.19 o 
  -4  16   3        0.05       13.08      7.58 o 
  -3  16   3        2.46        4.96      7.31 o 
  -2  16   3        1.02       -3.97      6.50 o 
  -1  16   3       13.46       16.15      7.22 o 
   0  16   3       31.18       41.36      6.34 o 
   1  16   3      147.51      156.53     14.28 o 
   2  16   3       30.57       33.21      9.66 o 
   3  16   3       52.04       61.30     11.65 o 
   4  16   3       27.64       26.35      9.93 o 
   5  16   3        0.03       -6.86      7.94 o 
  -5  17   3        2.23       -5.96      9.38 o 
  -4  17   3      171.01      152.65     15.82 o 
  -3  17   3        0.81        3.52      7.04 o 
  -2  17   3       40.02       38.27      8.94 o 
  -1  17   3        2.36       10.02      6.41 o 
   0  17   3       26.32       29.39      6.42 o 
   1  17   3       20.68        6.77      9.02 o 
   2  17   3       39.98       24.37     10.11 o 
   3  17   3       15.87       17.33      8.93 o 
   4  17   3       34.52       33.85      8.85 o 
  -4  18   3        0.10       -6.95      7.22 o 
  -3  18   3        4.86       15.16      7.22 o 
  -2  18   3       51.15       68.43     11.10 o 
  -1  18   3       25.52       33.12      9.39 o 
   0  18   3      133.31      174.76     10.44 o 
   1  18   3        9.20        0.00      8.30 o 
   2  18   3       85.34       70.89     14.36 o 
   3  18   3       11.69       29.24      9.57 o 
  -2  19   3        0.87        0.99      7.22 o 
  -1  19   3       16.17        6.77      9.75 o 
   0  19   3        1.94       -2.66      6.07 o 
   1  19   3        1.95       -9.83      9.83 o 
   2  19   3        1.58       -3.97      8.93 o 
  -8   0   4      110.74      129.09     12.74 o 
  -6   0   4       86.22       89.34      8.40 o 
  -4   0   4        9.04        5.23      3.16 o 
  -2   0   4      701.86      715.77     15.23 o 
   0   0   4      247.11      263.88      6.29 o 
   2   0   4       12.63       10.56      3.43 o 
   4   0   4     3307.32     3587.83     43.09 o 
   6   0   4       60.00       65.55      8.31 o 
   8   0   4      138.95      143.58     13.19 o 
  -9   1   4        4.51        7.13      8.21 o 
  -8   1   4      102.95       98.55     11.65 o 
  -7   1   4        0.16        1.35      5.96 o 
  -6   1   4       85.54       94.13      8.67 o 
  -5   1   4       66.28       74.51      7.68 o 
  -4   1   4        8.77       -2.44      3.52 o 
  -3   1   4     1118.23     1186.01     21.51 o 
  -2   1   4      118.54       95.37      5.97 o 
  -1   1   4     2942.72     3086.01     30.70 o 
   0   1   4      980.54     1073.10     17.11 o 
   1   1   4       23.34       20.22      3.79 o 
   2   1   4      244.21      237.89      9.70 o 
   3   1   4     2235.35     2183.11     30.60 o 
   4   1   4       95.58      109.79      9.04 o 
   5   1   4      682.79      653.75     21.59 o 
   6   1   4       85.90       59.34      8.40 o 
   7   1   4       48.67       34.58      8.40 o 
   8   1   4        6.63       11.28      7.13 o 
  -9   2   4        0.63       -2.71      7.13 o 
  -8   2   4      106.87       96.93     12.10 o 
  -7   2   4       33.77       36.02      8.30 o 
  -6   2   4      176.93      179.08     11.85 o 
  -5   2   4       43.90       37.29      5.69 o 
  -4   2   4      232.65      261.47     11.69 o 
  -3   2   4      504.89      573.26     15.40 o 
  -2   2   4      256.92      254.04      9.53 o 
  -1   2   4      858.27      984.78     17.32 o 
   0   2   4      447.23      529.76      9.03 o 
   1   2   4     1873.53     1861.54     24.94 o 
   2   2   4       82.60       69.87      5.78 o 
   3   2   4        5.40        3.97      3.52 o 
   4   2   4       48.41       46.23      6.59 o 
   5   2   4      127.94      155.65     11.30 o 
   6   2   4       27.04       15.61      6.77 o 
   7   2   4        0.43        1.53      5.68 o 
   8   2   4        1.65       13.17      7.58 o 
  -9   3   4        2.03       12.63      7.76 o 
  -8   3   4        0.61       12.54      6.23 o 
  -7   3   4       15.45        3.34      7.76 o 
  -6   3   4      133.84      107.84      9.85 o 
  -5   3   4        3.02        7.40      3.97 o 
  -4   3   4       83.04       82.59      6.87 o 
  -3   3   4     1499.92     1394.40     24.05 o 
  -2   3   4       61.97       83.03      6.14 o 
  -1   3   4      967.57      950.41     18.00 o 
   0   3   4      603.14      670.67     14.46 o 
   1   3   4        3.31        3.07      2.62 o 
   2   3   4      138.37      151.19      7.96 o 
   3   3   4       12.60        9.02      3.61 o 
   4   3   4      128.48        0.45      4.61 o 
   5   3   4      113.98      108.62     10.12 o 
   6   3   4       79.13       79.21      9.03 o 
   7   3   4       17.75       19.13      7.58 o 
   8   3   4       18.80       27.43      8.75 o 
  -9   4   4        8.91        4.60      8.03 o 
  -8   4   4       88.30      108.47     12.19 o 
  -7   4   4        1.38        1.35      5.96 o 
  -6   4   4      197.31      194.95     13.66 o 
  -5   4   4       98.74       98.85      9.04 o 
  -4   4   4        3.60        1.35      3.61 o 
  -3   4   4       42.85       36.30      4.97 o 
  -2   4   4     2568.40     2636.68     32.11 o 
  -1   4   4        5.37        9.38      3.79 o 
   0   4   4     1205.62     1213.12     19.23 o 
   1   4   4      305.25      324.21     11.26 o 
   2   4   4      819.95      734.84     17.78 o 
   3   4   4      228.42      224.55     11.59 o 
   4   4   4      235.42      193.41     12.22 o 
   5   4   4      190.38      183.99     12.03 o 
   6   4   4       18.84       19.49      6.95 o 
   7   4   4       10.04       -7.04      8.03 o 
   8   4   4      101.35      107.84     11.65 o 
  -9   5   4       10.56       22.38      7.22 o 
  -8   5   4        0.23       -5.68      7.40 o 
  -7   5   4        1.03        2.08      5.86 o 
  -6   5   4      623.39      642.87     21.83 o 
  -5   5   4       46.72       49.03      7.04 o 
  -4   5   4      700.55      712.28     20.07 o 
  -3   5   4       10.71        8.03      3.88 o 
  -2   5   4      304.97      314.08     11.62 o 
  -1   5   4      954.69      951.47     19.42 o 
   0   5   4      110.51      122.15      5.11 o 
   1   5   4      300.76      287.75     10.89 o 
   2   5   4      745.52      790.58     19.39 o 
   3   5   4        9.48        8.48      3.70 o 
   4   5   4      116.59       96.08      9.13 o 
   5   5   4       10.83        8.39      6.41 o 
   6   5   4        5.57        8.93      6.14 o 
   7   5   4       21.78       31.05      7.13 o 
   8   5   4        7.03       19.22      8.84 o 
  -9   6   4        6.02        2.89      7.94 o 
  -8   6   4       21.44       28.34      6.95 o 
  -7   6   4       52.62       66.18      8.94 o 
  -6   6   4       24.58       24.01      7.13 o 
  -5   6   4        7.57       13.72      5.05 o 
  -4   6   4      108.20      104.39      9.13 o 
  -3   6   4        3.11        4.69      3.07 o 
  -2   6   4      262.37      208.45     10.25 o 
  -1   6   4     1215.85     1268.94     23.18 o 
   0   6   4        0.01        2.58      4.15 o 
   1   6   4     1791.79     1671.81     27.60 o 
   2   6   4        0.38        1.26      3.61 o 
   3   6   4      205.88      217.25     11.68 o 
   4   6   4      119.79      119.67      9.94 o 
   5   6   4       45.93       60.04      8.31 o 
   6   6   4        0.88        2.89      6.23 o 
   7   6   4       22.26       20.40      9.21 o 
   8   6   4       23.73       21.48      8.84 o 
  -9   7   4        0.17        0.00      6.77 o 
  -8   7   4        5.62       -1.71      7.49 o 
  -7   7   4        0.42        2.26      5.96 o 
  -6   7   4        9.14       16.42      5.87 o 
  -5   7   4      156.17      137.25     11.21 o 
  -4   7   4        5.89        7.13      4.51 o 
  -3   7   4      522.52      524.94     17.29 o 
  -2   7   4      753.60      723.90     19.38 o 
  -1   7   4       32.07       33.95      4.60 o 
   0   7   4       41.74       62.01      4.31 o 
   1   7   4     2161.47     2381.12     33.98 o 
   2   7   4      399.06      403.88     15.26 o 
   3   7   4       97.84       84.40      8.58 o 
   4   7   4      214.20      227.50     12.85 o 
   5   7   4      454.84      522.03     21.87 o 
   6   7   4      164.97      184.86     14.10 o 
   7   7   4       24.13       34.48     10.02 o 
   8   7   4        0.00       -7.31      7.31 o 
  -8   8   4       31.91       24.73      9.84 o 
  -7   8   4       20.78       10.11      7.67 o 
  -6   8   4       34.37       19.86      8.21 o 
  -5   8   4        1.22       10.29      4.69 o 
  -4   8   4       10.29        3.79      5.50 o 
  -3   8   4       50.37       47.14      6.50 o 
  -2   8   4       76.10       84.02      7.59 o 
  -1   8   4      105.07      119.86      8.50 o 
   0   8   4     1121.12     1228.83     24.96 o 
   1   8   4      660.33      589.40     18.70 o 
   2   8   4      594.31      552.93     17.94 o 
   3   8   4        4.92        6.32      4.33 o 
   4   8   4        0.67        0.00      5.59 o 
   5   8   4       50.68       44.33      7.76 o 
   6   8   4        6.31       10.65      7.58 o 
   7   8   4       26.13       52.08      9.93 o 
   8   8   4       14.99       23.64     10.20 o 
  -8   9   4        0.47        3.70      7.94 o 
  -7   9   4        3.95       -3.25      7.76 o 
  -6   9   4      238.56      206.29     14.75 o 
  -5   9   4      426.26      426.88     18.87 o 
  -4   9   4       12.87       16.60      5.60 o 
  -3   9   4      108.36       92.36      9.22 o 
  -2   9   4       41.47       47.13      6.23 o 
  -1   9   4       19.41       18.68      5.60 o 
   0   9   4       47.59       31.70      4.46 o 
   1   9   4       78.71       65.13      7.32 o 
   2   9   4      120.52      136.21      9.85 o 
   3   9   4      151.07      146.29     11.21 o 
   4   9   4       31.98       28.88      7.49 o 
   5   9   4        3.61        6.32      6.59 o 
   6   9   4       82.49       98.53     12.10 o 
   7   9   4       21.07       25.18      9.02 o 
  -8  10   4        0.23       14.26      6.41 o 
  -7  10   4      168.25      184.30     15.09 o 
  -6  10   4       51.10       58.68     10.11 o 
  -5  10   4      242.06      229.13     15.29 o 
  -4  10   4      154.09      163.01     11.84 o 
  -3  10   4       16.88       11.73      4.24 o 
  -2  10   4      293.85      304.64     14.23 o 
  -1  10   4      485.69      464.12     17.63 o 
   0  10   4        3.91        6.43      5.59 o 
   1  10   4      266.21      274.81     13.41 o 
   2  10   4       66.62       62.04      8.04 o 
   3  10   4      110.57      125.87     10.48 o 
   4  10   4       13.59       19.94      5.60 o 
   5  10   4       13.21       23.64      7.13 o 
   6  10   4       12.34       19.85      7.85 o 
   7  10   4       82.66       85.88     13.00 o 
  -8  11   4        0.71       -7.13      7.13 o 
  -7  11   4        2.19       -0.90      8.30 o 
  -6  11   4        0.08       -1.53      7.13 o 
  -5  11   4       53.31       61.39      9.30 o 
  -4  11   4        4.40       -3.25      6.41 o 
  -3  11   4       11.07        9.57      6.23 o 
  -2  11   4      166.70      163.14     12.39 o 
  -1  11   4        2.03        9.38      4.24 o 
   0  11   4        1.10        1.50      3.69 o 
   1  11   4        3.65        1.71      4.69 o 
   2  11   4       13.06       10.11      4.78 o 
   3  11   4        0.77       -4.51      4.96 o 
   4  11   4        1.94       -2.80      5.50 o 
   5  11   4        9.64       12.45      6.77 o 
   6  11   4       19.75       27.80      9.11 o 
   7  11   4        7.43       -1.99      9.11 o 
  -7  12   4        6.42        0.90      7.58 o 
  -6  12   4       40.75       21.66     10.29 o 
  -5  12   4       78.67       70.35      9.75 o 
  -4  12   4        1.06       -1.35      5.77 o 
  -3  12   4      150.47      176.45     12.66 o 
  -2  12   4       41.90       41.62      8.67 o 
  -1  12   4       29.90       26.18      7.94 o 
   0  12   4      727.12      809.32     24.28 o 
   1  12   4        6.97       17.05      5.50 o 
   2  12   4      260.15      263.87     15.48 o 
   3  12   4        6.33        3.43      5.50 o 
   4  12   4       54.68       48.48      9.48 o 
   5  12   4       22.79       20.49      8.12 o 
   6  12   4      105.16      130.06     13.73 o 
  -7  13   4        3.75        0.99      7.22 o 
  -6  13   4       20.08       13.18      7.58 o 
  -5  13   4      157.23      159.88     13.65 o 
  -4  13   4      119.77      105.98     12.47 o 
  -3  13   4       28.09       38.09      8.03 o 
  -2  13   4      509.78      539.39     21.70 o 
  -1  13   4      108.00      119.80     11.93 o 
   0  13   4       53.45       44.69      6.45 o 
   1  13   4        1.15        7.85      4.60 o 
   2  13   4       49.10       35.03      8.22 o 
   3  13   4        2.78        5.14      7.22 o 
   4  13   4      163.00      176.98     14.73 o 
   5  13   4       66.00       83.16     11.83 o 
   6  13   4       92.31       84.98     13.64 o 
  -6  14   4       12.72       -0.90      8.48 o 
  -5  14   4        9.00        6.86      7.94 o 
  -4  14   4        4.84       17.41      6.59 o 
  -3  14   4       29.61       21.57      8.48 o 
  -2  14   4        0.01        6.41      6.14 o 
  -1  14   4      269.82      277.88     16.84 o 
   0  14   4      149.83      125.67      8.67 o 
   1  14   4       63.46       58.15      9.12 o 
   2  14   4       69.58       60.59      9.48 o 
   3  14   4       31.33       40.71      8.48 o 
   4  14   4        6.70       25.27      8.75 o 
   5  14   4       29.62       29.24     10.38 o 
  -6  15   4        9.82       -6.86      8.93 o 
  -5  15   4       85.28       70.53     13.27 o 
  -4  15   4       14.73       21.93      8.39 o 
  -3  15   4       48.07       34.30      9.21 o 
  -2  15   4      124.51      111.04     12.47 o 
  -1  15   4      161.44      144.72     13.38 o 
   0  15   4       12.92       13.45      4.49 o 
   1  15   4        9.05        6.14      5.68 o 
   2  15   4       72.91       62.58     11.38 o 
   3  15   4       43.62       34.30      9.39 o 
   4  15   4        9.62       12.54      8.30 o 
   5  15   4        1.86        6.77      7.13 o 
  -5  16   4       14.02       -0.99      9.02 o 
  -4  16   4       18.72       10.83      8.21 o 
  -3  16   4        0.06       -7.31      7.31 o 
  -2  16   4       40.46       50.10      9.03 o 
  -1  16   4       11.95        6.41      7.49 o 
   0  16   4      258.70      262.56     12.63 o 
   1  16   4        8.40        6.59      7.04 o 
   2  16   4       23.43       21.21      7.85 o 
   3  16   4       20.87       17.87      8.30 o 
   4  16   4        6.25       -3.79      9.11 o 
  -4  17   4       23.94       17.24      9.93 o 
  -3  17   4       31.97       26.45      8.94 o 
  -2  17   4       19.22       19.40      8.84 o 
  -1  17   4       82.34       80.55     11.92 o 
   0  17   4       44.44       58.00      7.13 o 
   1  17   4        8.06       23.73      7.94 o 
   2  17   4       38.83       46.30     10.74 o 
   3  17   4       10.38       -2.89     10.02 o 
  -3  18   4       13.45       10.74      9.20 o 
  -2  18   4       10.60        3.79      8.21 o 
  -1  18   4      100.94      124.55     14.81 o 
   0  18   4        9.23       18.51      5.66 o 
   1  18   4       74.50       61.31     11.29 o 
   2  18   4        2.64        7.76      7.67 o 
  -1  19   4        0.59        0.00      7.67 o 
   0  19   4        1.82       -1.30      6.07 o 
  -9   0   5       14.88       16.60      9.57 o 
  -7   0   5       60.48       61.85      9.12 o 
  -5   0   5      137.49      140.86      9.58 o 
  -3   0   5      664.03      714.13     18.08 o 
  -1   0   5      726.67      686.68     16.12 o 
   1   0   5     2698.64     2546.46     31.63 o 
   3   0   5     2383.80     2284.35     34.10 o 
   5   0   5      303.47      190.77     13.68 o 
   7   0   5      164.66      169.75     14.55 o 
  -9   1   5        9.87        2.80      9.20 o 
  -8   1   5       18.42       36.91      9.11 o 
  -7   1   5       21.65       10.47      7.58 o 
  -6   1   5       15.23        6.05      5.87 o 
  -5   1   5        0.38        0.00      4.24 o 
  -4   1   5      562.49      545.60     17.48 o 
  -3   1   5       35.47       34.13      6.05 o 
  -2   1   5     2165.06     2257.00     30.85 o 
  -1   1   5      907.37      957.95     19.31 o 
   0   1   5      742.45      746.10     12.24 o 
   1   1   5      239.22      221.29      9.70 o 
   2   1   5      442.71      480.49     15.19 o 
   3   1   5       30.64       23.65      5.33 o 
   4   1   5      333.38      312.25     15.41 o 
   5   1   5      224.73      164.42     12.76 o 
   6   1   5        2.73        5.59      5.50 o 
   7   1   5       63.34       72.05     10.65 o 
   8   1   5        0.00       -9.11      9.11 o 
  -9   2   5        0.49        9.29      8.12 o 
  -8   2   5      160.97      158.71     14.55 o 
  -7   2   5       28.71       18.95      6.77 o 
  -6   2   5       14.07       20.12      4.87 o 
  -5   2   5       34.76       45.32      7.04 o 
  -4   2   5       93.32      109.25      8.31 o 
  -3   2   5      131.99      134.21      8.50 o 
  -2   2   5        0.95        2.89      3.97 o 
  -1   2   5       90.23      105.85      7.14 o 
   0   2   5     2154.35     2304.44     21.10 o 
   1   2   5      110.45       93.59      6.69 o 
   2   2   5        8.14        7.31      4.24 o 
   3   2   5       68.87       86.89      8.49 o 
   4   2   5        5.62        3.70      5.23 o 
   5   2   5      137.57      117.96     11.75 o 
   6   2   5       15.36       25.45      6.50 o 
   7   2   5        4.20       -4.06      7.22 o 
   8   2   5       60.24       53.27     12.01 o 
  -9   3   5       23.80       42.15      9.84 o 
  -8   3   5        9.08        6.59      8.30 o 
  -7   3   5       24.32       19.22      8.84 o 
  -6   3   5       11.97        8.03      5.69 o 
  -5   3   5       21.49       23.65      4.96 o 
  -4   3   5        0.68       -3.25      3.79 o 
  -3   3   5     1137.53     1067.54     23.00 o 
  -2   3   5      159.67      189.60      9.86 o 
  -1   3   5      796.86      776.39     18.33 o 
   0   3   5      182.74      238.18      8.56 o 
   1   3   5       12.42       12.91      4.15 o 
   2   3   5        7.15        4.60      3.07 o 
   3   3   5        6.83       15.16      4.96 o 
   4   3   5      291.72        0.54      5.16 o 
   5   3   5      343.60      347.27     16.67 o 
   6   3   5       48.46       56.69      9.12 o 
   7   3   5        4.08        4.96      6.05 o 
   8   3   5       26.13       36.82      9.39 o 
  -9   4   5       26.57       24.64      9.66 o 
  -8   4   5        0.10       -6.23      6.23 o 
  -7   4   5      223.89      201.27     13.84 o 
  -6   4   5       17.88       29.06      5.69 o 
  -5   4   5      320.46      338.87     15.86 o 
  -4   4   5      106.11       81.43      8.04 o 
  -3   4   5       13.42        9.48      5.23 o 
  -2   4   5       22.37       15.71      4.78 o 
  -1   4   5      648.99      683.07     17.45 o 
   0   4   5      241.65      273.29      7.95 o 
   1   4   5      633.83      674.39     17.71 o 
   2   4   5      293.09      290.97     12.69 o 
   3   4   5     1165.12     1258.68     27.83 o 
   4   4   5       23.47       17.24      6.14 o 
   5   4   5        4.95        8.30      5.23 o 
   6   4   5       18.54       -2.89      7.67 o 
   7   4   5      107.38       93.85     12.92 o 
   8   4   5       11.65       18.14      7.49 o 
  -9   5   5        5.22        0.99      7.94 o 
  -8   5   5       43.75       50.01      9.93 o 
  -7   5   5      255.37      226.04     15.56 o 
  -6   5   5       50.31       51.28      8.76 o 
  -5   5   5       39.56       22.75      7.04 o 
  -4   5   5        0.55       -4.60      4.60 o 
  -3   5   5      567.47      530.17     16.76 o 
  -2   5   5     1332.96     1390.98     26.59 o 
  -1   5   5      451.15      398.35     14.37 o 
   0   5   5     1495.85     1588.72     74.36 o 
   1   5   5       29.09       40.80      5.69 o 
   2   5   5        0.02       -1.35      4.06 o 
   3   5   5       21.51       18.77      4.69 o 
   4   5   5        1.14       -3.43      5.23 o 
   5   5   5      353.03      342.09     17.76 o 
   6   5   5      157.39      159.35     13.56 o 
   7   5   5       67.06       69.16     11.56 o 
   8   5   5        9.48       10.74      7.49 o 
  -9   6   5        0.03       -0.99      8.30 o 
  -8   6   5        5.28        0.00      7.31 o 
  -7   6   5       64.02       57.15      9.03 o 
  -6   6   5       27.89       33.49      6.68 o 
  -5   6   5       11.79       16.51      6.41 o 
  -4   6   5      131.08      128.46      9.58 o 
  -3   6   5       56.74       57.44      7.22 o 
  -2   6   5        0.59        3.97      4.33 o 
  -1   6   5        0.82        5.05      3.70 o 
   0   6   5      771.25      834.67     14.60 o 
   1   6   5       75.61       66.67      7.14 o 
   2   6   5      339.11      319.01     14.33 o 
   3   6   5      164.60      168.67     11.85 o 
   4   6   5      248.85      246.04     14.48 o 
   5   6   5      123.71      123.71     12.11 o 
   6   6   5        0.46       -3.88      6.86 o 
   7   6   5       23.27       16.61      8.30 o 
   8   6   5       10.17       20.84      7.49 o 
  -8   7   5       12.23       20.48      6.86 o 
  -7   7   5       13.11       11.01      8.03 o 
  -6   7   5      140.15      160.60     12.20 o 
  -5   7   5      192.66      208.22     13.30 o 
  -4   7   5      755.16      686.92     21.97 o 
  -3   7   5       57.79       42.71      7.68 o 
  -2   7   5       64.61       48.14      6.23 o 
  -1   7   5        5.33        0.90      3.70 o 
   0   7   5        7.42        7.44      3.32 o 
   1   7   5       77.70       63.87      7.14 o 
   2   7   5        8.51        7.04      5.32 o 
   3   7   5      218.20      231.77     13.30 o 
   4   7   5       97.84       90.07      9.85 o 
   5   7   5      179.59      194.85     13.74 o 
   6   7   5       28.32       40.34      7.40 o 
   7   7   5       11.40       17.96      8.30 o 
  -8   8   5        0.18       -7.31      7.67 o 
  -7   8   5       23.02       33.39      7.94 o 
  -6   8   5        3.79        2.17      6.05 o 
  -5   8   5       15.38       16.79      7.49 o 
  -4   8   5       36.25       41.89      7.40 o 
  -3   8   5      294.54      313.42     14.50 o 
  -2   8   5        0.64       -1.53      4.78 o 
  -1   8   5        3.16       -3.34      3.88 o 
   0   8   5       18.22       11.54      3.14 o 
   1   8   5      190.83      198.98     11.40 o 
   2   8   5      437.08      443.97     17.61 o 
   3   8   5      140.11      158.92     11.57 o 
   4   8   5      187.90      151.03     12.75 o 
   5   8   5       12.28       12.36      7.31 o 
   6   8   5        5.95       17.23      6.50 o 
   7   8   5        0.85        0.00      6.41 o 
  -8   9   5        2.21        1.89      6.68 o 
  -7   9   5       78.61       66.73     11.38 o 
  -6   9   5       43.36       23.38      8.49 o 
  -5   9   5       19.13       21.03      7.67 o 
  -4   9   5       66.38       69.53      9.30 o 
  -3   9   5       56.21       55.62      8.85 o 
  -2   9   5      867.80      855.16     24.11 o 
  -1   9   5       10.93       11.91      5.23 o 
   0   9   5        3.45        4.50      5.19 o 
   1   9   5        0.88        2.71      3.88 o 
   2   9   5        0.03        0.00      4.87 o 
   3   9   5       17.42       24.73      6.05 o 
   4   9   5      143.52      161.88     12.38 o 
   5   9   5       28.37       28.07      8.39 o 
   6   9   5      273.33      277.79     18.10 o 
   7   9   5       12.48       20.03      8.93 o 
  -8  10   5        1.15       -1.99      7.04 o 
  -7  10   5       14.34       16.69      6.86 o 
  -6  10   5       16.03       11.01      8.03 o 
  -5  10   5       36.75       32.77      7.76 o 
  -4  10   5       48.04       55.34      8.49 o 
  -3  10   5      543.43      522.58     20.17 o 
  -2  10   5      593.37      625.67     21.65 o 
  -1  10   5      140.32      162.64     11.75 o 
   0  10   5      462.43      436.23     12.39 o 
   1  10   5       38.95       43.06      7.49 o 
   2  10   5      244.67      216.78     13.67 o 
   3  10   5       11.03       13.08      7.58 o 
   4  10   5        0.09        0.72      5.86 o 
   5  10   5       62.05       47.67      8.49 o 
   6  10   5      209.20      230.39     17.18 o 
   7  10   5        0.00        0.99      6.95 o 
  -7  11   5        0.02       -7.31      8.03 o 
  -6  11   5        7.10       -2.53      6.86 o 
  -5  11   5        1.51        9.74      5.23 o 
  -4  11   5      104.71       99.64     11.11 o 
  -3  11   5        6.84       15.43      5.96 o 
  -2  11   5      266.65      276.87     15.39 o 
  -1  11   5        0.01        2.44      5.95 o 
   0  11   5        0.67        0.33      4.20 o 
   1  11   5        1.50       -3.07      4.60 o 
   2  11   5        0.35        1.26      5.05 o 
   3  11   5       21.63       15.25      6.50 o 
   4  11   5       52.85       69.61      8.94 o 
   5  11   5       47.19       61.66     10.47 o 
   6  11   5        5.68        5.50      8.48 o 
  -7  12   5       19.80        8.66      9.57 o 
  -6  12   5        6.48        3.43      7.85 o 
  -5  12   5        1.45       -6.59      6.59 o 
  -4  12   5        4.14        0.72      7.04 o 
  -3  12   5        2.82        5.50      4.87 o 
  -2  12   5       99.56      103.35     10.48 o 
  -1  12   5      523.83      509.12     20.62 o 
   0  12   5       94.13       92.71     17.93 o 
   1  12   5      176.43      152.72     12.57 o 
   2  12   5       45.76       44.24      9.21 o 
   3  12   5        0.05        0.00      5.41 o 
   4  12   5        7.85        3.16      6.05 o 
   5  12   5       24.74       25.36      8.48 o 
   6  12   5       23.27        6.77     11.10 o 
  -6  13   5        6.31       -1.80      7.94 o 
  -5  13   5        5.74        7.58      6.32 o 
  -4  13   5       18.63       22.65      6.86 o 
  -3  13   5       12.39        8.84      7.85 o 
  -2  13   5       80.66      105.76     12.01 o 
  -1  13   5       71.56       94.55     11.20 o 
   0  13   5        7.09       20.20      4.83 o 
   1  13   5       35.56       43.87      8.58 o 
   2  13   5       30.33       19.95      8.03 o 
   3  13   5       61.37       62.75     10.92 o 
   4  13   5        9.88       11.01      6.59 o 
   5  13   5        6.00       18.41      7.94 o 
  -6  14   5        7.30        7.67      8.57 o 
  -5  14   5       20.94       18.68      8.03 o 
  -4  14   5        1.93        5.77      7.13 o 
  -3  14   5       47.21       50.28      9.75 o 
  -2  14   5      188.58      195.12     14.47 o 
  -1  14   5       98.49      128.09     13.10 o 
   0  14   5      106.45      127.98      8.49 o 
   1  14   5      129.66      153.16     13.10 o 
   2  14   5      226.46      202.16     14.92 o 
   3  14   5        1.36       -1.71      7.85 o 
   4  14   5       55.60       60.76     10.38 o 
   5  14   5       22.70       39.71      7.40 o 
  -5  15   5        2.23       -0.90      8.57 o 
  -4  15   5        0.01       -9.02      9.02 o 
  -3  15   5      118.42      132.53     14.00 o 
  -2  15   5       18.85       16.15      8.03 o 
  -1  15   5       48.71       18.24      8.67 o 
   0  15   5        6.26        0.45      5.09 o 
   1  15   5        5.06        1.62      7.22 o 
   2  15   5       93.86      105.22     11.11 o 
   3  15   5       20.70       16.88      9.21 o 
   4  15   5       23.97       17.06     10.38 o 
  -5  16   5       12.80       19.94      7.85 o 
  -4  16   5        7.67        0.00      8.93 o 
  -3  16   5        1.11       -0.90      7.22 o 
  -2  16   5        0.33       -7.04      7.04 o 
  -1  16   5      146.56      189.77     14.28 o 
   0  16   5        0.18        8.67      4.78 o 
   1  16   5       16.10       16.51      9.57 o 
   2  16   5        3.70        0.00      7.58 o 
   3  16   5        4.94        9.38      7.58 o 
   4  16   5        9.82       12.00      8.12 o 
  -4  17   5        0.71       -7.94      7.94 o 
  -3  17   5       60.44       64.82     12.19 o 
  -2  17   5        5.00        5.50      7.49 o 
  -1  17   5       15.51       11.82      9.48 o 
   0  17   5       19.73       17.92      6.06 o 
   1  17   5       14.01        4.60      8.75 o 
   2  17   5        0.12       -2.89      7.94 o 
   3  17   5       11.09       15.97      8.75 o 
  -2  18   5        4.89        1.99      8.12 o 
  -1  18   5       12.77       11.64      7.49 o 
   0  18   5        1.31        4.01      8.26 o 
   1  18   5        2.03       13.81      6.14 o 
  -8   0   6       82.09      107.37     12.10 o 
  -6   0   6       14.26       10.38      6.14 o 
  -4   0   6       12.46       -3.07      5.41 o 
  -2   0   6       96.67      113.33      8.50 o 
   0   0   6       15.12       25.04      3.25 o 
   2   0   6     1946.57     2116.01     33.19 o 
   4   0   6      679.70      629.63     22.30 o 
   6   0   6       30.95       25.36      7.67 o 
   8   0   6       96.38       86.61     14.36 o 
  -9   1   6       14.46       18.32      8.84 o 
  -8   1   6       31.17       31.32      8.30 o 
  -7   1   6        0.01        2.26      6.68 o 
  -6   1   6       25.15        9.75      6.86 o 
  -5   1   6        1.02        6.86      5.41 o 
  -4   1   6      693.44      666.60     20.60 o 
  -3   1   6      354.63      377.40     14.52 o 
  -2   1   6       74.68       73.36      6.69 o 
  -1   1   6      177.19      157.76      9.78 o 
   0   1   6        3.15        6.01      2.27 o 
   1   1   6       55.43       60.69      6.41 o 
   2   1   6       60.88       49.13      6.77 o 
   3   1   6       20.85       24.73      6.14 o 
   4   1   6      957.85      950.21     26.95 o 
   5   1   6       65.77       58.78      8.85 o 
   6   1   6       97.35       84.63     12.56 o 
   7   1   6       25.63       17.51      8.39 o 
   8   1   6        0.76        0.00      9.74 o 
  -9   2   6       77.96       79.46     11.02 o 
  -8   2   6        6.25       11.10      7.31 o 
  -7   2   6       92.87       98.90     11.20 o 
  -6   2   6       41.72       41.44      7.94 o 
  -5   2   6      478.58      511.52     19.16 o 
  -4   2   6      181.55      161.40     11.85 o 
  -3   2   6        0.14        0.90      3.97 o 
  -2   2   6       26.04       38.09      5.96 o 
  -1   2   6     2436.95     2548.06     34.59 o 
   0   2   6        0.01        2.71      4.02 o 
   1   2   6      820.80      843.98     21.13 o 
   2   2   6       61.61       31.61      7.13 o 
   3   2   6     1253.01     1225.99     29.21 o 
   4   2   6      577.72      541.29     20.46 o 
   5   2   6        4.21        4.78      6.50 o 
   6   2   6        4.38        5.41      6.59 o 
   7   2   6        4.75        4.42      5.68 o 
  -9   3   6        9.00       10.74      7.49 o 
  -8   3   6       38.36       31.05      9.39 o 
  -7   3   6       22.27       30.32      6.59 o 
  -6   3   6        9.95       22.02      5.32 o 
  -5   3   6       58.07       62.58      8.13 o 
  -4   3   6       54.35       61.13      7.31 o 
  -3   3   6      688.66      715.52     20.43 o 
  -2   3   6      253.50      249.08     12.23 o 
  -1   3   6     1128.70     1108.43     24.18 o 
   0   3   6       33.08       31.60      3.92 o 
   1   3   6       14.63       13.99      4.69 o 
   2   3   6        4.91       19.58      5.32 o 
   3   3   6      227.80      233.27     13.40 o 
   4   3   6      480.63      421.27     19.34 o 
   5   3   6      104.76      111.21     10.66 o 
   6   3   6       61.66       46.23      9.75 o 
   7   3   6       83.51       91.84     11.83 o 
  -9   4   6       29.38       36.64      9.75 o 
  -8   4   6       21.52       20.94      8.84 o 
  -7   4   6        0.48        1.53      7.13 o 
  -6   4   6        5.57        2.71      5.68 o 
  -5   4   6      259.79      253.22     14.39 o 
  -4   4   6       19.01       14.62      5.69 o 
  -3   4   6       12.71       30.05      4.96 o 
  -2   4   6        6.15        4.15      4.24 o 
  -1   4   6       27.57       30.60      6.32 o 
   0   4   6      118.71      102.41     10.40 o 
   1   4   6       13.28       13.54      4.06 o 
   2   4   6      182.34      172.72     10.77 o 
   3   4   6        3.99        1.08      4.96 o 
   4   4   6       13.96        9.39      6.41 o 
   5   4   6        2.02       -2.80      6.50 o 
   6   4   6       95.65       79.75     12.64 o 
   7   4   6        2.88       -2.71      7.22 o 
  -8   5   6       22.70       24.01      7.67 o 
  -7   5   6        0.00        8.66      5.68 o 
  -6   5   6       38.59       36.29      8.49 o 
  -5   5   6       31.16       36.02      7.58 o 
  -4   5   6      187.07      153.42     11.49 o 
  -3   5   6      438.19      401.30     16.44 o 
  -2   5   6      271.37      308.34     13.86 o 
  -1   5   6        7.41       12.99      4.60 o 
   0   5   6      157.79      162.10      7.57 o 
   1   5   6        0.09        3.43      3.97 o 
   2   5   6       24.60       32.94      6.32 o 
   3   5   6      444.29      431.52     18.06 o 
   4   5   6      326.31      340.82     17.21 o 
   5   5   6      341.46      345.58     18.03 o 
   6   5   6      116.79      124.58     13.73 o 
   7   5   6       22.92       19.31      9.12 o 
  -8   6   6        8.18       20.03      7.31 o 
  -7   6   6       34.25       53.34      8.39 o 
  -6   6   6       95.91       94.12     11.29 o 
  -5   6   6      454.24      432.74     19.33 o 
  -4   6   6      167.02      154.73     12.57 o 
  -3   6   6        0.51       -2.17      4.78 o 
  -2   6   6      351.26      358.82     15.42 o 
  -1   6   6      238.80      215.71     12.23 o 
   0   6   6       69.73       73.64      9.57 o 
   1   6   6      210.73      190.89     11.59 o 
   2   6   6        1.31        3.79      4.42 o 
   3   6   6      170.71      121.81     11.21 o 
   4   6   6       95.18      116.53     10.57 o 
   5   6   6       55.54       94.89     10.83 o 
   6   6   6       30.95       28.34      7.85 o 
   7   6   6       19.78       10.38      9.75 o 
  -8   7   6       12.55       25.18      7.40 o 
  -7   7   6        0.00       -7.40      7.40 o 
  -6   7   6       25.35       28.16      7.58 o 
  -5   7   6      175.54      179.85     13.65 o 
  -4   7   6      787.87      771.78     24.43 o 
  -3   7   6      125.79      113.16     10.39 o 
  -2   7   6     1220.51     1129.50     28.00 o 
  -1   7   6        0.25        0.54      3.79 o 
   0   7   6      174.62      163.01      7.71 o 
   1   7   6        0.05        3.79      5.23 o 
   2   7   6       46.60       43.97      8.49 o 
   3   7   6       26.26       31.05      7.94 o 
   4   7   6      243.60      236.72     14.66 o 
   5   7   6        2.11       -1.53      6.68 o 
   6   7   6        7.67        1.71      6.77 o 
   7   7   6       16.58       21.21      8.39 o 
  -8   8   6        1.12       -1.89      6.95 o 
  -7   8   6       10.01        8.57      6.86 o 
  -6   8   6       75.63       80.91     10.11 o 
  -5   8   6        0.29        0.00      7.22 o 
  -4   8   6      373.77      362.88     17.22 o 
  -3   8   6      378.95      381.77     17.59 o 
  -2   8   6       40.06       27.90      7.67 o 
  -1   8   6       41.60       35.93      6.50 o 
   0   8   6      456.72      443.94     25.20 o 
   1   8   6       59.53       61.13      6.95 o 
   2   8   6      552.44      488.58     20.27 o 
   3   8   6       42.46       54.62      7.13 o 
   4   8   6        4.26        7.13      5.96 o 
   5   8   6        3.62        0.81      6.77 o 
   6   8   6        9.40       15.07      7.13 o 
   7   8   6        9.49        0.99      9.75 o 
  -8   9   6        0.65       -3.97      8.84 o 
  -7   9   6        0.83       -0.90      6.14 o 
  -6   9   6       13.66        3.16      7.22 o 
  -5   9   6       25.27       18.95      8.21 o 
  -4   9   6       14.49        6.05      7.04 o 
  -3   9   6      342.32      346.09     16.40 o 
  -2   9   6       29.24       34.39      7.49 o 
  -1   9   6       20.55       12.73      6.41 o 
   0   9   6       61.72       60.19      6.05 o 
   1   9   6      148.69      132.08     11.57 o 
   2   9   6        0.03       -6.77      6.77 o 
   3   9   6        9.72        1.35      6.59 o 
   4   9   6       21.97       26.08      7.76 o 
   5   9   6      276.84      333.74     19.09 o 
   6   9   6       23.88       17.42     10.11 o 
  -7  10   6        1.68       -7.58      7.58 o 
  -6  10   6        0.00        4.15      5.68 o 
  -5  10   6        2.22        4.60      6.23 o 
  -4  10   6       82.45       98.53     10.39 o 
  -3  10   6      177.65      189.98     13.29 o 
  -2  10   6       74.00       71.17     10.75 o 
  -1  10   6      126.75      155.81     11.39 o 
   0  10   6        0.02        0.17      3.74 o 
   1  10   6      186.06      179.79     13.02 o 
   2  10   6        1.45       -0.63      5.41 o 
   3  10   6       25.26       40.98      8.66 o 
   4  10   6        0.48        0.81      7.49 o 
   5  10   6       13.55       -8.66      8.66 o 
   6  10   6       21.74       25.63      8.84 o 
  -7  11   6        1.56       -1.89      6.95 o 
  -6  11   6        1.16       20.12      5.96 o 
  -5  11   6       13.34        6.41      7.94 o 
  -4  11   6       61.13       80.18     10.11 o 
  -3  11   6        5.28       -0.72      6.41 o 
  -2  11   6      185.86      186.38     13.47 o 
  -1  11   6        6.73        6.59      6.32 o 
   0  11   6       79.28       55.47      6.25 o 
   1  11   6       22.77       26.35      6.50 o 
   2  11   6       27.73       43.32      8.03 o 
   3  11   6        0.27        6.86      5.68 o 
   4  11   6       36.81       42.60      9.12 o 
   5  11   6       16.63       30.50      8.93 o 
   6  11   6       16.88       28.61      9.93 o 
  -6  12   6       47.44       55.88     11.64 o 
  -5  12   6        0.00        3.34      7.04 o 
  -4  12   6       46.53       53.35      9.48 o 
  -3  12   6       22.84       20.76      7.85 o 
  -2  12   6      160.13      189.02     13.11 o 
  -1  12   6       95.40       69.91     10.48 o 
   0  12   6      161.07      186.48     14.96 o 
   1  12   6       35.47       33.85      8.03 o 
   2  12   6      139.99      156.70     13.37 o 
   3  12   6        5.51        5.59      6.59 o 
   4  12   6        8.33        8.66      7.49 o 
   5  12   6       46.79       62.83     11.28 o 
  -6  13   6       31.26        8.66      9.57 o 
  -5  13   6        0.53        3.52      7.40 o 
  -4  13   6       39.38       49.01      8.85 o 
  -3  13   6        4.76        5.50      7.22 o 
  -2  13   6        0.01        8.39      5.50 o 
  -1  13   6       19.23       11.19      7.22 o 
   0  13   6        0.59       -2.39      8.21 o 
   1  13   6      136.16      141.87     12.83 o 
   2  13   6       37.81       65.44      8.67 o 
   3  13   6        0.21       -3.34      6.95 o 
   4  13   6        4.53       -1.80      7.22 o 
   5  13   6       69.59       78.64     12.37 o 
  -5  14   6       10.53       22.47      8.57 o 
  -4  14   6       13.05       12.27      6.59 o 
  -3  14   6        0.00       -2.53      6.32 o 
  -2  14   6        0.98       12.90      5.86 o 
  -1  14   6        0.72        6.41      6.59 o 
   0  14   6        1.01       -4.67      5.59 o 
   1  14   6      152.16      155.17     14.28 o 
   2  14   6        4.84        4.24      8.21 o 
   3  14   6       85.30       94.01     12.28 o 
   4  14   6       20.45       19.13      8.57 o 
  -5  15   6        9.32        7.94      9.47 o 
  -4  15   6        2.57        0.90      6.95 o 
  -3  15   6       32.07       39.08      9.57 o 
  -2  15   6        0.10       -5.14      6.68 o 
  -1  15   6        3.04       -3.43      7.31 o 
   0  15   6        1.29        8.60      7.67 o 
   1  15   6       20.25       14.80      7.94 o 
   2  15   6       13.17       19.76      8.48 o 
   3  15   6       63.00       55.89     10.83 o 
  -4  16   6        5.61       16.78      7.94 o 
  -3  16   6       14.22       20.76      7.94 o 
  -2  16   6       12.55       11.01      8.39 o 
  -1  16   6        4.50        2.71      6.86 o 
   0  16   6        0.36       -5.38      8.62 o 
   1  16   6        0.76       -6.50      7.49 o 
   2  16   6       18.87       27.70     10.20 o 
  -2  17   6       37.85       61.47     10.29 o 
  -1  17   6        4.37       10.56      7.04 o 
   0  17   6       21.73       15.23      6.37 o 
   1  17   6        1.51        4.96      8.30 o 
  -7   0   7      224.76      244.48     16.19 o 
  -5   0   7     1116.50     1054.71     29.55 o 
  -3   0   7      351.19      335.99     15.60 o 
  -1   0   7        0.50       13.62      3.88 o 
   1   0   7      601.56      584.32     19.39 o 
   3   0   7      576.38      602.99     21.82 o 
   5   0   7       30.40       51.00      7.40 o 
   7   0   7      162.54      159.05     15.63 o 
  -8   1   7       11.23        9.02      6.50 o 
  -7   1   7       29.23       48.74      9.21 o 
  -6   1   7        0.51        2.17      6.41 o 
  -5   1   7      189.68      191.56     14.11 o 
  -4   1   7      137.97      129.36     12.11 o 
  -3   1   7      313.82      346.13     14.68 o 
  -2   1   7        9.83       13.54      4.51 o 
  -1   1   7      122.92      130.53      9.67 o 
   0   1   7       76.78       82.51      7.41 o 
   1   1   7       37.79       75.47      7.94 o 
   2   1   7      601.50      552.10     20.02 o 
   3   1   7      812.57      777.61     24.98 o 
   4   1   7       14.30       15.43      6.77 o 
   5   1   7       85.38       87.97     11.02 o 
   6   1   7        0.20       -7.85      7.85 o 
   7   1   7       11.56       10.47      8.39 o 
  -8   2   7       10.39        9.02      7.94 o 
  -7   2   7       17.98       32.94      6.50 o 
  -6   2   7      225.42      240.72     15.29 o 
  -5   2   7       39.92       45.05      7.67 o 
  -4   2   7        4.27       -2.89      6.59 o 
  -3   2   7        0.66        4.33      4.60 o 
  -2   2   7        5.25        5.59      4.60 o 
  -1   2   7      210.30      212.17     12.22 o 
   0   2   7      334.56      326.21     13.38 o 
   1   2   7       97.56      106.17      9.13 o 
   2   2   7     1396.38     1301.55     29.98 o 
   3   2   7       82.68       85.45     10.21 o 
   4   2   7        8.99       12.81      6.50 o 
   5   2   7        0.13       -3.07      6.23 o 
   6   2   7       53.32       57.87      9.12 o 
   7   2   7       10.35       -5.78      9.11 o 
  -8   3   7        0.02       -7.76      7.76 o 
  -7   3   7       10.05       12.18      7.58 o 
  -6   3   7       14.06       16.69      7.31 o 
  -5   3   7      362.78      385.82     18.22 o 
  -4   3   7      189.28      167.43     12.57 o 
  -3   3   7      195.41      137.16     12.12 o 
  -2   3   7      372.99      380.39     16.42 o 
  -1   3   7       73.05       61.15      7.86 o 
   0   3   7      208.77      267.60      9.37 o 
   1   3   7        1.63        9.02      3.61 o 
   2   3   7       57.85       73.77      7.95 o 
   3   3   7      702.61      655.39     24.67 o 
   4   3   7        5.37       -2.71      6.59 o 
   5   3   7       62.41       52.91      9.48 o 
   6   3   7      126.37      124.86     12.83 o 
   7   3   7       16.69       28.07      9.11 o 
  -8   4   7        4.28       11.10      7.85 o 
  -7   4   7        1.18        7.40      6.86 o 
  -6   4   7        9.27        8.84      7.22 o 
  -5   4   7        2.31        8.03      5.86 o 
  -4   4   7      320.62      271.36     15.49 o 
  -3   4   7      430.79      370.22     16.25 o 
  -2   4   7       30.62        7.40      6.59 o 
  -1   4   7      214.87      184.82     12.04 o 
   0   4   7       42.10       41.93      4.37 o 
   1   4   7      461.30      458.98     17.98 o 
   2   4   7       50.97       58.69      8.13 o 
   3   4   7       19.49       10.74      7.40 o 
   4   4   7        1.23        3.52      6.59 o 
   5   4   7       15.39       -1.53      7.31 o 
   6   4   7        1.55       -7.85      7.85 o 
   7   4   7       21.21       29.42      9.93 o 
  -8   5   7        0.74        5.68      7.67 o 
  -7   5   7        0.57       -1.71      5.68 o 
  -6   5   7        8.06        6.77      6.32 o 
  -5   5   7       58.23       47.76      8.76 o 
  -4   5   7      678.60      616.76     22.57 o 
  -3   5   7        2.06       -3.43      5.68 o 
  -2   5   7      275.70      260.04     14.22 o 
  -1   5   7      210.30      186.43     12.13 o 
   0   5   7      115.03       90.52      6.58 o 
   1   5   7      125.21      123.37      9.67 o 
   2   5   7      498.47      485.70     19.07 o 
   3   5   7       51.48       63.11      8.76 o 
   4   5   7      287.86      321.83     18.11 o 
   5   5   7        0.06        1.62      6.59 o 
   6   5   7       15.70       15.16      7.76 o 
   7   5   7       10.11       33.84      7.94 o 
  -8   6   7        4.73       -2.89      8.66 o 
  -7   6   7        0.45        0.00      7.04 o 
  -6   6   7      121.83      111.13     12.29 o 
  -5   6   7       25.84       14.80      8.66 o 
  -4   6   7        0.34       -6.41      6.41 o 
  -3   6   7      403.36      405.63     18.50 o 
  -2   6   7      183.17      198.90     13.21 o 
  -1   6   7       65.08       67.19      8.13 o 
   0   6   7      298.65      282.79     10.41 o 
   1   6   7       13.45       20.49      5.87 o 
   2   6   7      351.99      333.26     17.58 o 
   3   6   7       31.06       29.52      7.40 o 
   4   6   7        0.04        2.98      6.14 o 
   5   6   7        7.44       20.39      7.22 o 
   6   6   7        2.29       21.84      6.32 o 
  -8   7   7        2.23       -1.99      7.85 o 
  -7   7   7       13.44       18.59      8.57 o 
  -6   7   7        5.01        0.81      5.96 o 
  -5   7   7       21.62       18.95      6.77 o 
  -4   7   7        9.16       12.72      5.96 o 
  -3   7   7      110.32      115.92     10.12 o 
  -2   7   7       22.59       13.72      6.86 o 
  -1   7   7      128.04      130.69     11.30 o 
   0   7   7        1.22       -4.19      7.99 o 
   1   7   7      216.25      211.54     14.12 o 
   2   7   7      140.14      108.55     10.76 o 
   3   7   7       17.05       11.10      7.40 o 
   4   7   7        5.60        7.58      7.40 o 
   5   7   7        2.58       -7.76      7.76 o 
   6   7   7       59.86       92.36     11.74 o 
  -7   8   7        4.82       10.92      6.68 o 
  -6   8   7        0.24        4.96      5.32 o 
  -5   8   7       18.29       29.42      6.77 o 
  -4   8   7       17.44       13.27      6.86 o 
  -3   8   7       42.99       41.26      7.22 o 
  -2   8   7        8.56       21.30      5.23 o 
  -1   8   7      171.30      182.84     13.47 o 
   0   8   7        3.62       -0.57      4.11 o 
   1   8   7      515.66      514.90     20.98 o 
   2   8   7       19.46       39.08      6.95 o 
   3   8   7       45.40       39.09      7.49 o 
   4   8   7       86.96       71.80     10.84 o 
   5   8   7        0.25       -2.62      7.22 o 
   6   8   7       23.17       -1.90     10.20 o 
  -7   9   7        7.93       -4.69      8.66 o 
  -6   9   7        7.29        6.86      8.21 o 
  -5   9   7        0.98        3.97      6.95 o 
  -4   9   7       56.25       59.86      9.03 o 
  -3   9   7        3.01        4.78      5.59 o 
  -2   9   7       81.43       84.45      9.84 o 
  -1   9   7      181.48      175.71     12.84 o 
   0   9   7       63.52       68.33      6.02 o 
   1   9   7        2.27        0.00      6.14 o 
   2   9   7       56.74       40.99      9.39 o 
   3   9   7       48.06       55.16      8.94 o 
   4   9   7       59.64       48.39      9.39 o 
   5   9   7      108.19      118.60     13.55 o 
   6   9   7        0.03       -9.83      9.83 o 
  -7  10   7        7.08       -1.99      8.21 o 
  -6  10   7      115.98      127.73     13.46 o 
  -5  10   7        1.79        3.25      6.59 o 
  -4  10   7       23.89       22.20      8.12 o 
  -3  10   7      141.97      117.13     12.02 o 
  -2  10   7        9.08       13.90      7.13 o 
  -1  10   7        5.50       -5.50      7.04 o 
   0  10   7      120.84      111.85      8.23 o 
   1  10   7       61.53       58.69      9.48 o 
   2  10   7       67.21       68.99      9.03 o 
   3  10   7        3.54       14.26      5.50 o 
   4  10   7       22.37       17.06      8.48 o 
   5  10   7       16.12       16.78      8.84 o 
  -6  11   7        0.04        9.29      7.13 o 
  -5  11   7        1.05       18.95      6.59 o 
  -4  11   7       14.92       16.06      7.40 o 
  -3  11   7       98.39      122.66     12.47 o 
  -2  11   7       31.13       27.89      8.66 o 
  -1  11   7      150.07      172.18     14.37 o 
   0  11   7        0.75       -1.71      4.17 o 
   1  11   7       11.64       12.72      7.04 o 
   2  11   7       21.34       14.80      8.75 o 
   3  11   7       22.06       17.42      9.39 o 
   4  11   7       81.01       62.49     10.84 o 
   5  11   7       50.07       55.25     11.28 o 
  -6  12   7        5.58       15.52      8.48 o 
  -5  12   7       71.62       64.92     10.56 o 
  -4  12   7        0.20       -4.24      6.59 o 
  -3  12   7       35.67       35.38      9.30 o 
  -2  12   7        7.38       12.45      6.77 o 
  -1  12   7        0.71       -0.81      6.14 o 
   0  12   7        0.19       -3.70      5.37 o 
   1  12   7      162.47      167.49     14.01 o 
   2  12   7       11.70       11.55      7.04 o 
   3  12   7       41.29       31.32     10.65 o 
   4  12   7        2.95       -8.39      8.66 o 
  -5  13   7        2.90        7.58      7.04 o 
  -4  13   7        3.81       15.97      6.86 o 
  -3  13   7       32.71       37.37      8.94 o 
  -2  13   7        1.00        0.81      6.77 o 
  -1  13   7       56.15       59.22     11.29 o 
   0  13   7      149.32      146.49     10.38 o 
   1  13   7        1.14        8.39      6.32 o 
   2  13   7        0.47        6.95      6.14 o 
   3  13   7        9.59        1.80      8.21 o 
   4  13   7      100.58      129.24     14.00 o 
  -5  14   7       12.49       26.80      8.21 o 
  -4  14   7       79.37       82.62     12.28 o 
  -3  14   7        5.19        0.00      7.94 o 
  -2  14   7       16.88       13.09      8.12 o 
  -1  14   7        0.47        0.00      6.32 o 
   0  14   7       37.82       32.95      6.86 o 
   1  14   7        0.29        1.80      5.86 o 
   2  14   7       54.21       67.89     11.56 o 
   3  14   7       53.76       71.41     13.27 o 
  -4  15   7       17.71        8.93      8.93 o 
  -3  15   7       23.43       18.05      8.48 o 
  -2  15   7       42.60       31.41      9.75 o 
  -1  15   7       11.92        3.61      7.94 o 
   0  15   7        8.56       12.59     11.46 o 
   1  15   7        4.07        5.59      7.58 o 
   2  15   7        2.67      -10.38     10.38 o 
  -2  16   7        6.62        2.98      7.76 o 
  -1  16   7        6.32       12.54      7.58 o 
   0  16   7        0.02        3.81      4.91 o 
   1  16   7       54.54       39.63     10.74 o 
  -8   0   8        4.82        0.00      7.40 o 
  -6   0   8       37.12       36.56      8.67 o 
  -4   0   8       11.71        9.75      7.04 o 
  -2   0   8       54.24       72.69      8.04 o 
   0   0   8      145.21      110.54     15.01 o 
   2   0   8      145.28      139.93     11.12 o 
   4   0   8        2.02       10.56      6.50 o 
   6   0   8      175.97      170.19     16.18 o 
  -8   1   8        3.08       15.43      6.50 o 
  -7   1   8       37.35       45.85      9.39 o 
  -6   1   8       35.62       35.83      8.67 o 
  -5   1   8      358.85      354.99     18.57 o 
  -4   1   8       33.77       35.84      8.03 o 
  -3   1   8      214.32      183.31     13.30 o 
  -2   1   8      125.21       91.01      8.95 o 
  -1   1   8       13.34       15.43      5.14 o 
   0   1   8       56.48       41.53     10.70 o 
   1   1   8      281.56      259.91     14.58 o 
   2   1   8       84.88       94.30     10.75 o 
   3   1   8        7.41        5.50      6.14 o 
   4   1   8        1.26       -3.79      7.22 o 
   5   1   8       19.92       26.80      9.21 o 
   6   1   8       19.23       23.28     10.74 o 
  -8   2   8        0.99        2.89      6.95 o 
  -7   2   8       34.97       46.12      9.21 o 
  -6   2   8        3.02       16.51      6.77 o 
  -5   2   8       18.74       22.83      6.86 o 
  -4   2   8       29.08       36.83      7.76 o 
  -3   2   8        6.90        9.20      6.14 o 
  -2   2   8        0.87       -1.17      5.50 o 
  -1   2   8      214.86      181.43     12.31 o 
   0   2   8        0.01       -5.55      5.55 o 
   1   2   8      167.14      172.26     12.12 o 
   2   2   8       54.45       55.98      8.22 o 
   3   2   8       27.46       18.77      7.85 o 
   4   2   8       53.34       56.34      9.03 o 
   5   2   8       88.74       79.20     11.65 o 
   6   2   8       55.94       66.44     10.92 o 
  -8   3   8        4.44        1.99      8.75 o 
  -7   3   8       12.23       23.73      8.48 o 
  -6   3   8      214.97      192.63     15.28 o 
  -5   3   8      124.78      111.50     11.48 o 
  -4   3   8      243.07      238.73     15.57 o 
  -3   3   8      233.97      221.17     14.12 o 
  -2   3   8      183.16      178.09     12.39 o 
  -1   3   8       53.52       41.17      7.58 o 
   0   3   8       13.62       28.49      7.72 o 
   1   3   8       11.54        1.80      6.14 o 
   2   3   8      115.66      102.55     10.66 o 
   3   3   8       71.24       73.33      8.85 o 
   4   3   8        9.21        6.95      7.67 o 
   5   3   8      135.43      119.27     12.92 o 
   6   3   8       28.12       24.55      9.66 o 
  -8   4   8       38.18       49.46      9.84 o 
  -7   4   8       16.31       25.00      8.39 o 
  -6   4   8       93.50      109.83     12.28 o 
  -5   4   8        3.58       -5.14      6.95 o 
  -4   4   8        2.74        0.72      6.68 o 
  -3   4   8       93.47       88.17     10.93 o 
  -2   4   8        1.48       11.64      5.23 o 
  -1   4   8      127.98      106.65      9.49 o 
   0   4   8      387.08      377.70     16.37 o 
   1   4   8       80.41       91.22      9.57 o 
   2   4   8      444.90      451.05     20.41 o 
   3   4   8       29.25       12.18      6.50 o 
   4   4   8      112.38      112.20     12.47 o 
   5   4   8        0.05        9.47      6.95 o 
   6   4   8        0.13       -1.89      7.67 o 
  -7   5   8        0.00       -7.58      7.58 o 
  -6   5   8       77.72       88.13     11.38 o 
  -5   5   8       33.00       19.59      7.49 o 
  -4   5   8      166.32      156.40     13.83 o 
  -3   5   8       33.04       30.15      7.49 o 
  -2   5   8       98.69       97.66      9.40 o 
  -1   5   8      354.20      334.36     17.22 o 
   0   5   8      155.08      157.20      8.54 o 
   1   5   8      134.89      141.71     12.02 o 
   2   5   8       28.20       35.47      7.94 o 
   3   5   8        3.90       -6.50      6.50 o 
   4   5   8        7.13        4.78      6.50 o 
   5   5   8        6.91        2.62      7.31 o 
   6   5   8       20.97       26.26      9.11 o 
  -7   6   8       61.57       69.61     11.47 o 
  -6   6   8       10.66       16.06      6.23 o 
  -5   6   8       13.75       15.43      7.67 o 
  -4   6   8      167.82      140.85     13.11 o 
  -3   6   8       12.54       11.46      6.77 o 
  -2   6   8        8.85       12.36      6.95 o 
  -1   6   8      167.69      170.53     13.47 o 
   0   6   8       13.51       12.69      4.83 o 
   1   6   8      433.43      414.43     19.50 o 
   2   6   8       37.59       56.33      8.49 o 
   3   6   8       95.78      120.85     12.19 o 
   4   6   8       14.42       13.99      7.49 o 
   5   6   8       28.45       34.21      9.93 o 
   6   6   8        0.03       -8.21      8.21 o 
  -7   7   8        1.45       -4.78      8.12 o 
  -6   7   8        0.46       11.28      6.41 o 
  -5   7   8        9.32       13.54      6.41 o 
  -4   7   8        7.50        3.70      6.23 o 
  -3   7   8        0.62        3.52      5.41 o 
  -2   7   8        0.03       -1.35      6.32 o 
  -1   7   8       10.96       13.27      7.31 o 
   0   7   8        0.67        2.84      5.68 o 
   1   7   8      221.86      262.17     16.19 o 
   2   7   8        9.23       11.64      6.86 o 
   3   7   8        2.52        0.81      6.95 o 
   4   7   8        4.55        2.53      7.58 o 
   5   7   8       82.75      104.48     12.37 o 
  -7   8   8        1.57       -9.29      9.29 o 
  -6   8   8       77.47       90.39     11.38 o 
  -5   8   8        0.39        4.15      6.32 o 
  -4   8   8       21.64       17.69      8.39 o 
  -3   8   8        2.62        2.89      6.59 o 
  -2   8   8       58.49       67.54      9.93 o 
  -1   8   8       12.24       11.82      7.13 o 
   0   8   8      687.41      731.95     20.87 o 
   1   8   8       61.40       59.77      9.66 o 
   2   8   8      118.75      107.42     11.93 o 
   3   8   8        0.25       -6.68      6.68 o 
   4   8   8        5.26       16.60      7.76 o 
   5   8   8       12.63       18.05      7.76 o 
  -6   9   8       16.90       10.20      9.02 o 
  -5   9   8        1.09        5.14      6.59 o 
  -4   9   8      202.48      168.46     14.74 o 
  -3   9   8        5.57        9.11      6.14 o 
  -2   9   8      565.17      582.63     23.61 o 
  -1   9   8      253.02      252.11     15.93 o 
   0   9   8      146.03      180.34      9.93 o 
   1   9   8        0.08       -7.40      7.40 o 
   2   9   8       12.94        7.85      6.86 o 
   3   9   8        9.04       13.45      7.31 o 
   4   9   8       68.30       59.59      9.66 o 
   5   9   8       14.24        8.84      8.84 o 
  -6  10   8        7.26        7.67      8.93 o 
  -5  10   8       74.46       68.53     12.10 o 
  -4  10   8        3.28        3.34      6.95 o 
  -3  10   8        6.77        3.97      8.03 o 
  -2  10   8        0.93       10.74      6.05 o 
  -1  10   8        0.42        2.26      7.13 o 
   0  10   8      120.59      105.62      8.37 o 
   1  10   8       73.68       98.43     11.02 o 
   2  10   8        0.11       13.17      6.86 o 
   3  10   8       87.44       77.67     12.28 o 
   4  10   8        2.74        7.49      8.66 o 
  -6  11   8        1.90        6.95      7.40 o 
  -5  11   8       30.89       20.40      9.03 o 
  -4  11   8       37.42       39.26      8.67 o 
  -3  11   8       53.77       47.49     11.10 o 
  -2  11   8       81.36       73.60     11.74 o 
  -1  11   8       15.44       11.19      7.94 o 
   0  11   8       44.65       39.72      6.36 o 
   1  11   8       11.89       28.06      7.49 o 
   2  11   8        0.91       -8.12      8.12 o 
   3  11   8       42.31       41.88     10.83 o 
   4  11   8       21.58       15.61      9.11 o 
  -5  12   8        1.19        5.77      7.85 o 
  -4  12   8        0.37        7.31      6.86 o 
  -3  12   8        4.98        7.85      7.31 o 
  -2  12   8        3.08        2.53      6.77 o 
  -1  12   8       13.99        9.20      8.48 o 
   0  12   8       58.00       59.90      7.20 o 
   1  12   8        5.13        5.23      7.94 o 
   2  12   8        1.90       -7.13      7.13 o 
   3  12   8       19.05       20.94      7.94 o 
  -4  13   8       26.46       37.36     10.11 o 
  -3  13   8       24.30       28.52      9.57 o 
  -2  13   8        9.88        7.13      8.57 o 
  -1  13   8      127.51      132.99     13.91 o 
   0  13   8        4.60        5.60     12.45 o 
   1  13   8        0.00        0.90      7.13 o 
   2  13   8        3.66       10.38      7.31 o 
   3  13   8       46.98       62.74     11.83 o 
  -3  14   8        4.15       -0.99      7.40 o 
  -2  14   8        0.36        2.80      6.77 o 
  -1  14   8        4.29        7.49      8.03 o 
   0  14   8        0.19        7.20      7.04 o 
   1  14   8       68.29       72.05     11.92 o 
   2  14   8       40.24       56.68      9.30 o 
  -2  15   8        6.45        8.93      7.13 o 
  -1  15   8       20.99       22.65      9.57 o 
   0  15   8        9.93       10.28      6.02 o 
  -7   0   9        0.88       -2.80      7.13 o 
  -5   0   9       50.31       44.87      8.94 o 
  -3   0   9       24.09       19.40      6.77 o 
  -1   0   9      266.69      270.57     15.84 o 
   1   0   9      493.24      552.07     22.69 o 
   3   0   9      165.25      164.96     14.37 o 
   5   0   9       50.45       55.70     10.20 o 
  -7   1   9        8.01       17.87      7.31 o 
  -6   1   9       12.67        0.00      9.38 o 
  -5   1   9       11.57        7.13      8.12 o 
  -4   1   9        0.14        1.44      6.59 o 
  -3   1   9      182.26      180.48     14.29 o 
  -2   1   9      194.97      191.82     13.48 o 
  -1   1   9       24.31       35.83      7.94 o 
   0   1   9       75.00       83.76      7.02 o 
   1   1   9        3.15        3.43      6.05 o 
   2   1   9      141.06      136.01     12.29 o 
   3   1   9        3.00        7.85      7.13 o 
   4   1   9        0.38        9.38      8.30 o 
   5   1   9       20.78       29.78      8.66 o 
  -7   2   9       43.74       45.40      9.84 o 
  -6   2   9       26.40        8.66      8.84 o 
  -5   2   9       49.84       32.59      9.93 o 
  -4   2   9      129.33      144.58     13.37 o 
  -3   2   9        2.15        7.76      6.86 o 
  -2   2   9       23.82       25.09      7.31 o 
  -1   2   9        4.56        0.00      6.14 o 
   0   2   9       14.31       19.61      5.73 o 
   1   2   9        0.09        3.52      5.32 o 
   2   2   9       31.78       35.29      7.67 o 
   3   2   9       16.58        9.48      7.22 o 
   4   2   9      121.63      147.26     14.18 o 
   5   2   9       41.24       47.75     10.92 o 
  -7   3   9        1.65       -3.79      8.21 o 
  -6   3   9       29.76       25.27      9.03 o 
  -5   3   9        3.63        7.22      7.76 o 
  -4   3   9       18.68       28.52      7.67 o 
  -3   3   9       50.77       58.95      9.48 o 
  -2   3   9       37.21       46.04      8.12 o 
  -1   3   9       16.08       18.95      6.59 o 
   0   3   9        0.67        3.79      4.08 o 
   1   3   9       45.89       35.39      8.76 o 
   2   3   9       76.22       94.73     11.11 o 
   3   3   9        1.78       -4.78      7.31 o 
   4   3   9       88.33      113.25     13.19 o 
   5   3   9       24.18       10.38     10.56 o 
  -7   4   9       33.68       20.31      9.93 o 
  -6   4   9       52.41       54.80     10.65 o 
  -5   4   9       77.77      103.67     11.56 o 
  -4   4   9        3.70        5.32      7.04 o 
  -3   4   9      178.74      197.19     14.47 o 
  -2   4   9        0.95       -1.44      6.32 o 
  -1   4   9        8.66        0.72      5.68 o 
   0   4   9        0.66        5.28      3.47 o 
   1   4   9       73.54       75.77     10.11 o 
   2   4   9        1.17        6.86      5.68 o 
   3   4   9      167.22      198.04     15.00 o 
   4   4   9        9.50        2.62      8.21 o 
   5   4   9       15.21        2.89      9.57 o 
  -7   5   9        4.69       16.69      7.58 o 
  -6   5   9        0.31        0.00      8.21 o 
  -5   5   9        1.66        0.81      6.14 o 
  -4   5   9       45.40       45.23      9.30 o 
  -3   5   9      148.57      156.45     13.83 o 
  -2   5   9      143.14      143.52     12.47 o 
  -1   5   9        8.81        9.20      6.32 o 
   0   5   9       60.48       57.13      6.86 o 
   1   5   9       49.28       54.62      8.58 o 
   2   5   9        4.50       11.64      6.95 o 
   3   5   9       14.92       37.18      6.59 o 
   4   5   9        1.57       12.54      6.68 o 
   5   5   9       52.05       79.89     10.56 o 
  -6   6   9       45.81       58.95     10.47 o 
  -5   6   9        0.51       -0.81      7.49 o 
  -4   6   9        7.21       19.94      7.58 o 
  -3   6   9      105.65       90.60     12.47 o 
  -2   6   9      109.87       89.26     10.57 o 
  -1   6   9      113.77      139.22     13.01 o 
   0   6   9      136.77      132.21     13.15 o 
   1   6   9      110.97      117.62     13.73 o 
   2   6   9       49.20       38.19      9.75 o 
   3   6   9       50.06       43.24      9.66 o 
   4   6   9       43.16       50.28     11.19 o 
   5   6   9        5.11        4.96      8.75 o 
  -6   7   9       20.54       18.86     10.65 o 
  -5   7   9        2.32        4.33      6.05 o 
  -4   7   9        2.25        3.34      6.86 o 
  -3   7   9        1.01       -3.16      7.49 o 
  -2   7   9       17.28        6.05      8.39 o 
  -1   7   9        6.14       11.28      6.23 o 
   0   7   9      123.69      117.74      8.59 o 
   1   7   9       35.24       28.97      7.67 o 
   2   7   9        7.43        6.59      7.58 o 
   3   7   9       56.02       48.75      9.66 o 
   4   7   9       61.81       59.95     11.20 o 
  -6   8   9        0.42       -2.89      8.39 o 
  -5   8   9       64.03       74.94     10.29 o 
  -4   8   9        7.42       -6.77      6.77 o 
  -3   8   9       15.55       30.05      7.76 o 
  -2   8   9       11.81       11.82      7.31 o 
  -1   8   9      183.03      181.27     14.83 o 
   0   8   9       15.32       11.23      8.30 o 
   1   8   9       61.29       56.70     10.65 o 
   2   8   9        1.15       -5.05      7.76 o 
   3   8   9       29.55       27.80      9.39 o 
   4   8   9        8.55      -10.11     10.11 o 
  -6   9   9        1.34       12.00      7.31 o 
  -5   9   9        0.03       -1.89      6.77 o 
  -4   9   9        2.27        6.14      5.77 o 
  -3   9   9       94.47       85.98     12.37 o 
  -2   9   9      103.11       77.86     13.01 o 
  -1   9   9      187.34      189.32     15.28 o 
   0   9   9        1.53        6.21      5.45 o 
   1   9   9        2.70        3.34      7.58 o 
   2   9   9       33.90       31.59      9.39 o 
   3   9   9        9.83       28.79      7.58 o 
   4   9   9       12.29        7.94      8.21 o 
  -5  10   9        6.29       12.54      7.58 o 
  -4  10   9        0.06       -4.60      7.85 o 
  -3  10   9        0.00       -6.95      6.95 o 
  -2  10   9        0.02       -5.95      8.84 o 
  -1  10   9        4.16        8.48      6.77 o 
   0  10   9       54.51       68.24     14.13 o 
   1  10   9       59.11       80.53     10.56 o 
   2  10   9       80.49      115.85     12.46 o 
   3  10   9        0.22        3.88      7.31 o 
  -4  11   9       39.05       55.24     10.38 o 
  -3  11   9       15.45       10.11     10.20 o 
  -2  11   9      100.89      101.70     13.82 o 
  -1  11   9       39.78       44.14     10.47 o 
   0  11   9       86.48       82.06      9.89 o 
   1  11   9        0.53        2.71      7.58 o 
   2  11   9        0.10       -7.58      7.58 o 
   3  11   9        4.32        9.02      8.30 o 
  -4  12   9        0.05       -7.40      7.40 o 
  -3  12   9        3.60        0.00      8.12 o 
  -2  12   9        1.77        5.59      8.84 o 
  -1  12   9       54.28       64.73     11.74 o 
   0  12   9        4.38       -3.79      9.34 o 
   1  12   9       29.37       54.42      9.48 o 
   2  12   9        6.05        0.99      9.75 o 
  -3  13   9       13.19       19.04      8.93 o 
  -2  13   9       90.99       83.17     13.82 o 
  -1  13   9       60.79       55.25     11.74 o 
   0  13   9       31.17       34.90      7.32 o 
   1  13   9        3.90        7.04      7.76 o 
  -6   0  10       24.73       39.53      9.48 o 
  -4   0  10       39.62       43.69     10.47 o 
  -2   0  10       27.25       23.74      7.04 o 
   0   0  10      259.03      255.88     11.99 o 
   2   0  10      209.38      218.56     16.01 o 
   4   0  10        0.07        5.68      6.59 o 
  -6   1  10        3.61       16.06      7.58 o 
  -5   1  10        4.58       -3.52      7.85 o 
  -4   1  10       74.28       82.71     11.02 o 
  -3   1  10       27.66       24.46      8.48 o 
  -2   1  10       33.59       36.83      7.76 o 
  -1   1  10        8.22       19.76      6.77 o 
   0   1  10       91.43      119.15      8.49 o 
   1   1  10       44.18       46.04      9.03 o 
   2   1  10        0.04        3.34      6.68 o 
   3   1  10       18.13       17.69      9.02 o 
   4   1  10       27.24       23.83      8.75 o 
  -6   2  10        4.82       18.95      7.13 o 
  -5   2  10      100.47       98.99     13.10 o 
  -4   2  10       17.58        3.34      8.84 o 
  -3   2  10        4.43        7.13      6.05 o 
  -2   2  10       14.22        6.95      6.68 o 
  -1   2  10        4.07       11.46      6.41 o 
   0   2  10        8.62        7.75     10.47 o 
   1   2  10      147.37      171.98     14.10 o 
   2   2  10       12.12       -7.49      7.49 o 
   3   2  10      132.43      166.60     14.37 o 
   4   2  10       15.62       12.45      9.11 o 
  -6   3  10        0.76       -7.76      7.76 o 
  -5   3  10        1.51        4.42      7.85 o 
  -4   3  10       11.23       15.97      8.30 o 
  -3   3  10        5.07        8.03      6.41 o 
  -2   3  10        1.06        0.00      5.41 o 
  -1   3  10        1.02        2.35      5.86 o 
   0   3  10       28.07       23.33      5.74 o 
   1   3  10        0.01       -1.62      6.77 o 
   2   3  10        0.00       19.49      5.77 o 
   3   3  10        1.95       -1.80      8.48 o 
   4   3  10        2.74       -1.89      6.14 o 
  -6   4  10        0.03        0.99      6.41 o 
  -5   4  10       19.77       28.97      7.76 o 
  -4   4  10       61.14       48.66     10.56 o 
  -3   4  10        1.52        4.87      6.68 o 
  -2   4  10       10.54       19.85      5.87 o 
  -1   4  10       42.81       33.94      9.66 o 
   0   4  10       12.04       23.95      5.41 o 
   1   4  10       22.25       34.47      7.22 o 
   2   4  10      102.73      116.88     12.74 o 
   3   4  10        5.06       13.62      8.21 o 
   4   4  10       28.17       34.30      9.21 o 
  -6   5  10        2.33       -1.99      7.13 o 
  -5   5  10        2.90       -8.57      8.57 o 
  -4   5  10      106.34      106.22     13.37 o 
  -3   5  10       36.69       29.15      9.57 o 
  -2   5  10      175.33      185.31     15.01 o 
  -1   5  10        0.82       -9.20      9.20 o 
   0   5  10       66.40       62.83      7.14 o 
   1   5  10       37.72       21.75      9.21 o 
   2   5  10        0.07       -0.90      7.67 o 
   3   5  10        0.35       -8.84      8.84 o 
   4   5  10       60.07       84.59     12.28 o 
  -5   6  10       16.90        5.60      8.93 o 
  -4   6  10        0.88       -0.90      7.49 o 
  -3   6  10        1.29        1.71      6.41 o 
  -2   6  10       72.92       76.57     10.47 o 
  -1   6  10        1.23        5.77      6.14 o 
   0   6  10       57.44       38.48      7.58 o 
   1   6  10       44.11       50.55     10.92 o 
   2   6  10       47.23       14.35     10.47 o 
   3   6  10      103.07      124.28     12.92 o 
  -5   7  10        0.12       -1.89      6.14 o 
  -4   7  10       20.26       15.52      9.21 o 
  -3   7  10       49.36       36.83     10.74 o 
  -2   7  10       40.90       35.93      8.12 o 
  -1   7  10      116.57      109.58     13.55 o 
   0   7  10       82.07       81.17      8.03 o 
   1   7  10       21.24        9.66      8.03 o 
   2   7  10       11.04        9.20      7.67 o 
   3   7  10       41.64       38.81     11.28 o 
  -5   8  10        0.83        7.94      7.04 o 
  -4   8  10       26.76       28.16      9.48 o 
  -3   8  10        2.93        6.32      7.40 o 
  -2   8  10       14.62        9.75      8.57 o 
  -1   8  10        0.28        2.62      7.58 o 
   0   8  10        0.43       -6.00      6.00 o 
   1   8  10        3.67       -1.80      8.84 o 
   2   8  10       25.23       35.02      8.39 o 
   3   8  10        7.85        5.96      7.76 o 
  -4   9  10        8.36        0.99      8.93 o 
  -3   9  10       13.33        4.69     10.20 o 
  -2   9  10       21.35       25.54      9.11 o 
  -1   9  10       34.04       42.60     11.46 o 
   0   9  10       31.19       51.05     13.22 o 
   1   9  10       65.38       82.61     11.38 o 
   2   9  10       25.43       33.21     10.02 o 
  -3  10  10        3.55        1.99      8.66 o 
  -2  10  10       43.57       42.61     10.47 o 
  -1  10  10       30.77       43.23     10.20 o 
   0  10  10      103.31      118.68     10.11 o 
   1  10  10       49.50       45.77     12.10 o 
  -2  11  10       16.11       20.67      8.48 o 
  -1  11  10       23.16       31.32      9.66 o 
   0  11  10        1.75        4.02     11.82 o 
  -5   0  11       19.21       10.74      9.20 o 
  -3   0  11       30.55       17.78      9.12 o 
  -1   0  11        5.38       -0.90      7.58 o 
   1   0  11       21.16       17.96      9.66 o 
   3   0  11       34.86       44.68     10.20 o 
  -5   1  11        3.00        8.75      6.95 o 
  -4   1  11        9.06       -1.80      7.76 o 
  -3   1  11        0.47        0.90      7.94 o 
  -2   1  11       19.76       31.41      8.57 o 
  -1   1  11       46.32       46.85      9.30 o 
   0   1  11       52.11       51.50     17.11 o 
   1   1  11        3.38       11.73      7.04 o 
   2   1  11       52.37       60.21     12.73 o 
   3   1  11        1.98        8.93      8.93 o 
  -5   2  11        0.15        0.99      8.39 o 
  -4   2  11       54.66       61.57     11.83 o 
  -3   2  11       23.20        1.80     10.20 o 
  -2   2  11       20.23       28.07      7.85 o 
  -1   2  11       16.67       20.03      6.68 o 
   0   2  11      102.00      109.82      9.13 o 
   1   2  11        0.35        4.51      6.23 o 
   2   2  11      136.36      164.89     16.90 o 
   3   2  11        3.74        3.97      8.03 o 
  -5   3  11        0.03       -7.94      7.94 o 
  -4   3  11       17.08       16.97      8.03 o 
  -3   3  11        2.20        3.61      7.58 o 
  -2   3  11       19.49       11.55      9.21 o 
  -1   3  11       55.13       69.69     11.28 o 
   0   3  11       23.10       12.36      5.78 o 
   1   3  11       30.86       43.95      8.66 o 
   2   3  11        0.61        0.00      7.04 o 
  -4   4  11       15.02       28.61      7.76 o 
  -3   4  11        0.27       -1.80      8.93 o 
  -2   4  11        0.61       11.64      5.50 o 
  -1   4  11       35.81       45.58     10.83 o 
   0   4  11        2.43        8.49      5.10 o 
   1   4  11      163.18      161.86     16.27 o 
   2   4  11        0.26       12.54      7.22 o 
  -4   5  11        0.56       -8.30      8.30 o 
  -3   5  11      103.97       66.48     13.55 o 
  -2   5  11        0.88        0.00      6.32 o 
  -1   5  11       77.41      100.14     12.46 o 
   0   5  11        4.62        6.23      5.79 o 
   1   5  11        0.21        2.80      8.84 o 
   2   5  11        3.70       27.52      8.57 o 
  -4   6  11       14.26       25.72      9.48 o 
  -3   6  11       39.90       37.28     10.83 o 
  -2   6  11        5.03        8.39      7.04 o 
  -1   6  11        0.96        2.80      8.39 o 
   0   6  11       19.82       13.49      6.50 o 
   1   6  11       81.98      100.41     13.27 o 
  -3   7  11       56.76       76.28     11.01 o 
  -2   7  11       51.23       46.04      9.93 o 
  -1   7  11      145.52      138.33     14.64 o 
   0   7  11       63.87       74.16      8.13 o 
   1   7  11       64.97       69.16     11.01 o 
  -2   8  11        0.05        9.83      7.13 o 
  -1   8  11        0.77        9.83      7.04 o 
   0   8  11        1.95       -4.09      5.09 o 
  -2   0  12       10.59        1.99      8.48 o 
   0   0  12       54.73       66.26     17.83 o 
  -2   1  12       28.28       48.28     10.02 o 
  -1   1  12       55.73       49.11     11.37 o 
   0   1  12        8.27       18.00      5.53 o 
  -2   2  12        4.54        0.99      7.76 o 
  -1   2  12       25.86       30.59     10.56 o 
   0   2  12        0.02       -0.59      5.96 o 
  -2   3  12       38.17       58.94     10.65 o 
  -1   3  12       45.66       63.73     11.64 o 
                                                 
